# Supplementary material for: The transcriptional response of cortical neurons to concussion reveals divergent fates after injury
Source: Nat Commun. 2025 Jan 27;16:1097. doi: 10.1038/s41467-025-56292-0 (PMC11772587; doi:10.1038/s41467-025-56292-0)
Supplement: Supplementary file 3 — Supplementary Data 1 [file 41467_2025_56292_MOESM3_ESM.xlsx]

## Sheet: Sheet1
Cell Type	Count
L2/3 IT	913
L5 IT	485
L5 ET	546
L5/6 NP	6
L6 IT	13
L6 CT	93
L6b	1
Lamp5	31
Pvalb	294
Sncg	9
Sst	343
Vip	67
