# Supplementary material for: The transcriptional response of cortical neurons to concussion reveals divergent fates after injury
Source: Nat Commun. 2025 Jan 27;16:1097. doi: 10.1038/s41467-025-56292-0 (PMC11772587; doi:10.1038/s41467-025-56292-0)
Supplement: Supplementary file 6 — Source Data [file 41467_2025_56292_MOESM6_ESM.xlsx]

## Sheet: Fig 1c
Sham	mTBI
59	733
75	791
128	785
174	995
156	700
118	588
38	742
65	842
91	723
126	537
62	1145
94	710
131	647
141	452
140	516
86	467
97	781
52	976
156	724
160	750
159	756
192	656
49	476
48	784
74	958
	690
	850
	736
	631
	820
	676
	1052
	1017
	500
	624
	582
	632
	513
	566
	548
	697
	452
	481
	522
	448
	633
	661
	713
	553
	539
	534
	599
	424
	422
	627
	752
	509
	712
	393
	423
	546
	579
	454
	483
	454
	606
	939
	650
	843
	1086
	793
	720
	852
	744
	873
	828
	1209
	967
	560
	781
	821
	851
	546
	1141
	961
	1080
	845
	910
	872
	675
	607
	561
	856
	631
	831
	1028
	772
	690
	1052
	742
	842
	744
	603
	636
	930
	785
	634
	583
	979
	941
	652
	1016
	956
	886
	941
	652
	1016
	956
	886
	614
	842
	707
	624
	740
	842
	814
	586
	898
	1043
	1023
	945
	928
	1030
	662
	582
	662
	1068
	911
	710
	912
	740
	906
	898
	676
	551
	870
	695
	1031
	961
	893
	648
	882
	911
	798
	1016
	956
	886
	846
	953
	948
	614
	842
	707
	1002
	624
	808
	740
	842
	814
	801
	790
	586
	898
	1043
	1023
	945
	928
	1030
	662
	582
	662
	1000
	946
	1068
	911
	860
	911
	710
	912
	872
	740
	808
	906
	898
	676
	551
	870
	695
	1031
	994
	790
	961
	893
	648
	385
	896
	864
	686
	640
	889
	658
	774
	969
	882
	911
	798
	802
	672

## Sheet: Fig 1d
Animal	Timepoint	Biomarker	Code	pg/mL
A4798	9 dpi	NFL	nxc23	368.87
A4798	9 dpi	NFL	nxc23	341.424
A4797	9 dpi	NFL	nxc24	235.056
A4797	9 dpi	NFL	nxc24	241.92
A4802	9 dpi	NFL	nxc25	284.772
A4802	9 dpi	NFL	nxc25	267.699
A4798	1 dpi	NFL	nxc26	332.302
A4798	1 dpi	NFL	nxc26	257.103
A4797	1 dpi	NFL	nxc27	405.11
A4797	1 dpi	NFL	nxc27	365.904
A4802	1 dpi	NFL	nxc28	161.066
A4802	1 dpi	NFL	nxc28	170.503
A4798	Baseline	NFL	nxc29	76.9062
A4798	Baseline	NFL	nxc29	75.2026
A4797	Baseline	NFL	nxc30	124.994
A4797	Baseline	NFL	nxc30	108.268
A4802	Baseline	NFL	nxc31	33.1901
A4802	Baseline	NFL	nxc31	33.8754
A4798	14 dpi	NFL	nxc32	251.835
A4798	14 dpi	NFL	nxc32	267.519
A4797	14 dpi	NFL	nxc33	373.668
A4797	14 dpi	NFL	nxc33	369.773
A4802	14 dpi	NFL	nxc34	232.718
A4802	14 dpi	NFL	nxc34	223.034

## Sheet: Fig 1i
Animal # & Section	Group	Image Location (Contra/Ipsi)	Area	Circular Area	Circular Area/Area
A2757 sec1	mTBI	Contra	341.204	90.401	0.264947
A2757 sec1	mTBI	Contra	538.317	114.274	0.21228
A2757 sec1	mTBI	Contra	602.364	100.474	0.166799
A2757 sec1	mTBI	Ipsi	312.594	187.433	0.599605
A2757 sec1	mTBI	Ipsi	125.2	118.07	0.943051
A2757 sec1	mTBI	Ipsi	168.042	146.719	0.873109
A2757 sec2	mTBI	Contra	390.421	134.655	0.344897
A2757 sec2	mTBI	Contra	544.438	93.491	0.17172
A2757 sec2	mTBI	Contra	592.782	114.48	0.193123
A2757 sec2	mTBI	Ipsi	112.165	98.101	0.874613
A2757 sec2	mTBI	Ipsi	358.074	207.304	0.578942
A2757 sec2	mTBI	Ipsi	236.591	205.264	0.86759
A2762 sec2	mTBI	Contra	1317.47	362.242	0.274952
A2762 sec2	mTBI	Contra	1334.07	340.38	0.255144
A2762 sec2	mTBI	Contra	1424.37	271.959	0.190933
A2762 sec2	mTBI	Ipsi	819.78	593.41	0.723865
A2762 sec2	mTBI	Ipsi	953.494	519.045	0.544361
A2762 sec2	mTBI	Ipsi	1259.35	793.534	0.630114
A2762 sec3	mTBI	Contra	1682.62	255.403	0.151789
A2762 sec3	mTBI	Contra	2919.97	209.099	0.07161
A2762 sec3	mTBI	Contra	1688.98	227.342	0.134603
A2762 sec3	mTBI	Ipsi	582.424	456.753	0.784228
A2762 sec3	mTBI	Ipsi	459.961	348.393	0.75744
A2762 sec3	mTBI	Ipsi	236.503	160.529	0.678761
A2765 sec1	mTBI	Contra	2151.86	468.601	0.217766
A2765 sec1	mTBI	Contra	2262.43	413.47	0.182755
A2765 sec1	mTBI	Contra	1722.79	525.753	0.305175
A2765 sec1	mTBI	Ipsi	787.247	540.887	0.687061
A2765 sec1	mTBI	Ipsi	1362.26	642.627	0.471737
A2765 sec1	mTBI	Ipsi	1309.77	717.894	0.548106
A2765 sec3	mTBI	Contra	1146.8	449.27	0.391759
A2765 sec3	mTBI	Contra	1227.24	328.679	0.26782
A2765 sec3	mTBI	Contra	1549.78	324.589	0.209442
B7127 sec 3	mTBI	Ipsi	351.002	134.969	0.384525
B7127 sec 3	mTBI	Ipsi	273.901	141.139	0.515292
B7127 sec 3	mTBI	Ipsi	303.708	188.786	0.621604
B7127 sec 3	mTBI	Contra	735.038	187.639	0.255278
B7127 sec 3	mTBI	Contra	1771.83	156.429	0.0882865
B7127 sec 3	mTBI	Contra	1184.89	200.33	0.169071
B7127 sec 4	mTBI	Ipsi	202.704	193.671	0.955437
B7127 sec 4	mTBI	Ipsi	466.522	309.239	0.66286
B7127 sec 4	mTBI	Ipsi	166.071	74.149	0.44649
B7127 sec 4	mTBI	Contra	1065.59	151.26	0.141949
B7127 sec 4	mTBI	Contra	1894.11	193.014	0.101902
B7127 sec 4	mTBI	Contra	1455.47	167.777	0.115273
B7127 sec 5	mTBI	Ipsi	111.381	106.094	0.952532
B7127 sec 5	mTBI	Ipsi	262.837	227.538	0.8657
B7127 sec 5	mTBI	Ipsi	468.219	200.811	0.428883
B7127 sec 5	mTBI	Contra	1582.92	192.347	0.121514
B7127 sec 5	mTBI	Contra	1374.99	193.494	0.140724
B7127 sec 5	mTBI	Contra	1161.94	133.321	0.11474
B7127 sec 6	mTBI	Ipsi	319.538	199.977	0.625832
B7127 sec 6	mTBI	Ipsi	569.644	252.912	0.443983
B7127 sec 6	mTBI	Ipsi	462.56	118.943	0.257141
B7127 sec 6	mTBI	Contra	1196.89	135.126	0.112897
B7127 sec 6	mTBI	Contra	1412.66	69.177	0.0489693
B7127 sec 6	mTBI	Contra	1501.2	77.611	0.0516994
B7128 sec 5	mTBI	Ipsi	276.098	249.498	0.903657
B7128 sec 5	mTBI	Ipsi	740.737	272.753	0.368218
B7128 sec 5	mTBI	Ipsi	648.178	383.732	0.592016
B7128 sec 5	mTBI	Contra	1079.77	215.366	0.199455
B7128 sec 5	mTBI	Contra	1729.18	207.49	0.119993
B7128 sec 5	mTBI	Contra	1578.62	222.006	0.140633
B7128 sec 6	mTBI	Ipsi	191.336	157.4	0.822637
B7128 sec 6	mTBI	Ipsi	229.215	201.449	0.878865
B7128 sec 6	mTBI	Ipsi	468.121	296.234	0.632815
B7128 sec 6	mTBI	Contra	1543.05	192.621	0.124831
B7128 sec 6	mTBI	Contra	1088.45	164.531	0.15116
B7128 sec 6	mTBI	Contra	1194.95	141.58	0.118482
B7128 sec 7	mTBI	Ipsi	157.351	150.182	0.954439
B7128 sec 7	mTBI	Ipsi	240.897	170.347	0.707136
B7128 sec 7	mTBI	Ipsi	440.354	282.473	0.641468
B7128 sec 7	mTBI	Contra	1699.53	145.072	0.0853602
B7128 sec 7	mTBI	Contra	1718.15	207.961	0.121038
B7128 sec 7	mTBI	Contra	877.364	86.095	0.0981292
B7128 sec 8	mTBI	Ipsi	349.129	303.835	0.870266
B7128 sec 8	mTBI	Ipsi	365.518	245.369	0.671291
B7128 sec 8	mTBI	Ipsi	551.911	440.746	0.798582
B7128 sec 8	mTBI	Contra	1489.78	119.659	0.0803199
B7128 sec 8	mTBI	Contra	1675.38	126.642	0.07559
B7128 sec 8	mTBI	Contra	916.704	163.893	0.178785
B7197 sec 2	mTBI	Ipsi	137.304	106.84	0.778127
B7197 sec 2	mTBI	Ipsi	224.841	139.108	0.618695
B7197 sec 2	mTBI	Ipsi	247.517	132.851	0.536735
B7197 sec 2	mTBI	Contra	720.346	152.889	0.212244
B7197 sec 2	mTBI	Contra	727.3	102.514	0.140951
B7197 sec 2	mTBI	Contra	600.815	62.919	0.104723
B7197 sec 3	mTBI	Ipsi	219.25	144.552	0.659302
B7197 sec 3	mTBI	Ipsi	63.576	46.451	0.730637
B7197 sec 3	mTBI	Ipsi	351.002	176.732	0.503507
B7197 sec 3	mTBI	Contra	535.453	74.777	0.139652
B7197 sec 3	mTBI	Contra	359.477	57.711	0.160542
B7197 sec 3	mTBI	Contra	342.607	42.273	0.123386
B7197 sec 4	mTBI	Ipsi	30.935	30.935	1
B7197 sec 4	mTBI	Ipsi	94.579	74.983	0.792808
B7197 sec 4	mTBI	Ipsi	161.431	112.156	0.694761
B7197 sec 4	mTBI	Contra	377.543	91.431	0.242174
B7197 sec 4	mTBI	Contra	380.28	101.19	0.266093
B7197 sec 4	mTBI	Contra	551.48	93.295	0.169172
B7197 sec 5	mTBI	Ipsi	41.341	40.664	0.983624
B7197 sec 5	mTBI	Ipsi	217.406	102.416	0.471082
B7197 sec 5	mTBI	Ipsi	134.351	103.799	0.772596
B7197 sec 5	mTBI	Contra	799.223	105.986	0.132611
B7197 sec 5	mTBI	Contra	677.877	60.222	0.0888391
B7197 sec 5	mTBI	Contra	428.683	85.899	0.200379
B7526 sec 3	mTBI	Ipsi	327.473	130.222	0.397657
B7526 sec 3	mTBI	Ipsi	409.547	224.615	0.548447
B7526 sec 3	mTBI	Ipsi	327.453	169.298	0.517015
B7526 sec 3	mTBI	Contra	357.27	87.037	0.243617
B7526 sec 3	mTBI	Contra	207.628	73.335	0.353204
B7526 sec 3	mTBI	Contra	522.271	47.295	0.0905564
B7526 sec 4	mTBI	Ipsi	149.593	136.813	0.914568
B7526 sec 4	mTBI	Ipsi	215.464	193.671	0.898855
B7526 sec 4	mTBI	Ipsi	100.602	69.137	0.687233
B7526 sec 4	mTBI	Contra	527.911	159.264	0.301687
B7526 sec 4	mTBI	Contra	272.371	78.151	0.286928
B7526 sec 4	mTBI	Contra	424.269	93.285	0.219872
B7526 sec 5	mTBI	Ipsi	175.447	133.851	0.762914
B7526 sec 5	mTBI	Ipsi	211.904	123.719	0.583845
B7526 sec 5	mTBI	Ipsi	163.638	101.671	0.621317
B7526 sec 5	mTBI	Contra	1079.02	97.13	0.090017
B7526 sec 5	mTBI	Contra	233.295	54.268	0.232615
B7526 sec 5	mTBI	Contra	508.295	68.892	0.135535
B7526 sec 6	mTBI	Ipsi	231.746	175.3	0.756432
B7526 sec 6	mTBI	Ipsi	193.769	84.742	0.437335
B7526 sec 6	mTBI	Ipsi	223.017	116.069	0.520449
B7526 sec 6	mTBI	Contra	1347.59	92.853	0.0689029
B7526 sec 6	mTBI	Contra	801.145	79.24	0.0989084
B7526 sec 6	mTBI	Contra	916.998	73.61	0.0802728
B7126 sec 3	Sham	NA	302.364	91.529	0.302711
B7126 sec 3	Sham	NA	379.926	86.194	0.22687
B7126 sec 3	Sham	NA	880.159	68.029	0.0772917
B7126 sec 4	Sham	NA	504.695	90.499	0.179314
B7126 sec 4	Sham	NA	283.572	73.541	0.259338
B7126 sec 4	Sham	NA	524.135	82.996	0.158349
B7126 sec 5	Sham	NA	504.391	40.174	0.0796485
B7126 sec 5	Sham	NA	350.747	38.144	0.108751
B7126 sec 5	Sham	NA	581.257	63.9	0.109934
B7126 sec 6	Sham	NA	540.112	93.314	0.172768
B7126 sec 6	Sham	NA	391.912	59.31	0.151335
B7126 sec 6	Sham	NA	165.414	100.533	0.607766
A7093 Sec6	mTBI	Contra	1164.84	561.16	0.481749
A7093 Sec6	mTBI	Contra	1630.68	494.505	0.30325
A7093 Sec6	mTBI	Contra	1329.3	361.252	0.271761
A7093 Sec6	mTBI	Ipsi	372.61	339.203	0.910343
A7093 Sec6	mTBI	Ipsi	412.607	375.954	0.911167
A7093 Sec6	mTBI	Ipsi	402.485	357.584	0.888441
A7093 Sec7	mTBI	Contra	1411.28	522.713	0.370383
A7093 Sec7	mTBI	Contra	1118.97	299.647	0.267789
A7093 Sec7	mTBI	Contra	987.175	378.347	0.383262
A7093 Sec7	mTBI	Ipsi	232.442	231.246	0.994855
A7093 Sec7	mTBI	Ipsi	309.328	245.34	0.793139
A7093 Sec7	mTBI	Ipsi	1045.34	507.294	0.485292
A7093 Sec8	mTBI	Contra	949.355	386.763	0.407396
A7093 Sec8	mTBI	Contra	1775.18	404.27	0.227735
A7093 Sec8	mTBI	Contra	2102.94	268.389	0.127625
A7093 Sec8	mTBI	Ipsi	1096.26	625.227	0.570327
A7093 Sec8	mTBI	Ipsi	699.131	345.559	0.494269
A7093 Sec8	mTBI	Ipsi	969.884	373.522	0.38512
A3348 sec6	Sham	NA	741.826	259.964	0.350438
A3348 sec6	Sham	NA	968.873	424.024	0.437647
A3348 sec6	Sham	NA	840.122	372.227	0.443063
A3348 sec7	Sham	NA	1061.27	306.395	0.288707
A3348 sec7	Sham	NA	559.483	294.321	0.526059
A3348 sec7	Sham	NA	969.952	357.682	0.368763
A3348 sec8	Sham	NA	746.151	221.231	0.296496
A3348 sec8	Sham	NA	758.725	193.278	0.254741
A3348 sec8	Sham	NA	1137.54	170.269	0.149681
A3349 sec2	Sham	NA	902.159	381.329	0.422685
A3349 sec2	Sham	NA	458.205	272.753	0.595264
A3349 sec2	Sham	NA	849.98	218.672	0.257267
A3349 sec6	Sham	NA	1295.64	86.458	0.06673
A3349 sec6	Sham	NA	692.108	73.561	0.106285
A3352 sec2	Sham	NA	2243.13	418.325	0.186492
A3352 sec2	Sham	NA	1737.72	499.33	0.287348
A3352 sec2	Sham	NA	2122.3	460.804	0.217125
A3352 sec2	Sham	NA	2769.77	404.358	0.14599
A3352 sec2	Sham	NA	2786.47	389.362	0.139733
A3352 sec2	Sham	NA	3059.63	483.059	0.157882
A3352 sec3	Sham	NA	3059.63	483.059	0.157882
A3352 sec3	Sham	NA	1729.19	487.551	0.281954
A3352 sec3	Sham	NA	2131.01	418.835	0.196542
A3353 sec3	Sham	NA	1026.7	249.567	0.243076
A3353 sec4	Sham	NA	1305.96	224.213	0.171685
A3353 sec4	Sham	NA	1726.2	295.577	0.17123
A3353 sec5	Sham	NA	1477.29	185.128	0.125316
A3353 sec5	Sham	NA	1225.9	163.854	0.13366

## Sheet: Fig 1j
Animal	Group	Section/Image #	Tags	Area (Voxel), Projection (XY/Z) (µm²)			Animal		left	right		By Section		left	right	avg left	avg right	Thy1 left cell count	Thy1 right cell count	Normalized left	Normalized right	Avg left	Avg right
A3352	Sham	6	Right	0.63375
A3352	Sham	6	Right	0.739375		ipsi=right' contra=left	A3352	3 < x < 10	7	11		B3352	3 < x < 10	4	5	3.66667	5.66667	291	335	0.0137457	0.0149254	0.0127094	0.0169865
A3352	Sham	6	Right	1.58438				10 < x	21	11		6	10 < x	9	5	7.33333	4.33333			0.0309278	0.0149254	0.0388102	0.0169865
A3352	Sham	6	Right	8.66125
A3352	Sham	6	Right	25.1388
A3352	mTBI	6	Right	5.38687			B3353	3 < x < 10	11	19
A3352	mTBI	6	Right	4.96438				10 < x	7	11
A3352	mTBI	6	Right	18.2731								B3352	3 < x < 10	3	6			257	315	0.0116732	0.0190476
A3352	mTBI	6	Right	2.9575			A3348	3 < x < 10	14	10		8	10 < x	12	6					0.0466926	0.0190476
A3352	mTBI	6	Right	13.3087				10 < x	4	3
A3352	mTBI	6	Right	4.01375								A3353	3 < x < 10	4	6			324	354	0.0123457	0.0169492	0.0109982	0.0179773
A3352	Sham	6	Right	2.00687								14	10 < x	1	2					0.00308642	0.00564972	0.00685588	0.0104766
A3352	Sham	6	Right	32.4269			B3349	3 < x < 10	19	15
A3352	Sham	6	Right	60.84				10 < x	7	10		A3353	3 < x < 10	7	7	3.75	5.5	339	343	0.020649	0.0204082
A3352	Sham	6	Right	3.59125								20	10 < x	4	6	1.75	2.25			0.0117994	0.0174927
A3352	Sham	6	Right	0.950625
A3352	Sham	6	Right	2.1125								A3353	3 < x < 10	0	6			352	362	0	0.0165746
A3352	Sham	6	left	18.2731								26	10 < x	2	3					0.00568182	0.00828729
A3352	Sham	6	left	25.35		Axon beading	3 < x < 10
A3352	Sham	6	left	8.97813		Axon swelling	10 < x					A3348	3 < x < 10	4	4			205	178	0.0195122	0.0224719	0.0246522	0.0176973
A3352	Sham	6	left	37.18								8	10 < x	1	0					0.00487805	0	0.00625565	0.003663
A3352	Sham	6	left	2.74625
A3352	Sham	6	left	23.9769								A3348	3 < x < 10	4	5			150	199	0.0266667	0.0251256
A3352	Sham	6	left	30.5256								14	10 < x	0	0					0	0
A3352	Sham	6	left	26.9344
A3352	Sham	6	left	35.49								A3348	3 < x < 10	6	1			216	182	0.0277778	0.00549451
A3352	Sham	6	left	12.8863								20	10 < x	3	2					0.0138889	0.010989
A3352	Sham	6	left	6.44313
A3352	Sham	6	left	14.4706								A3349	3 < x < 10	7	5			216	173	0.0324074	0.0289017	0.0306083	0.0286201
A3352	Sham	6	left	8.55562								8	10 < x	4	0					0.0185185	0	0.0113542	0.0133189
A3352	Sham	6	left	3.59125
A3352	Sham	8	Right	3.59125								A3349	3 < x < 10	7	6			193	181	0.0362694	0.0331492
A3352	Sham	8	Right	1.58438								14	10 < x	3	4					0.015544	0.0220994
A3352	Sham	8	Right	13.52
A3352	Sham	8	Right	40.56								A3349	3 < x < 10	5	4			216	168	0.0231481	0.0238095
A3352	Sham	8	Right	10.14								20	10 < x	0	3					0	0.0178571
A3352	Sham	8	Right	2.1125
A3352	Sham	8	Right	7.49937
A3352	Sham	8	Right	2.1125
A3352	Sham	8	Right	19.5406
A3352	Sham	8	Right	14.1538
A3352	Sham	8	Right	4.225
A3352	Sham	8	Right	3.48563
A3352	Sham	8	Right	5.915
A3352	Sham	8	Right	5.07
A3352	Sham	8	Right	11.6188
A3352	Sham	8	left	4.54188
A3352	Sham	8	left	1.16187
A3352	Sham	8	left	0.739375
A3352	Sham	8	left	2.21813
A3352	Sham	8	left	30.5256
A3352	Sham	8	left	59.7837
A3352	Sham	8	left	3.69687
A3352	Sham	8	left	15.8438
A3352	Sham	8	left	6.76
A3352	Sham	8	left	32.4269
A3352	Sham	8	left	15.7381
A3352	Sham	8	left	31.5819
A3352	Sham	8	left	18.1675
A3352	Sham	8	left	54.925
A3352	Sham	8	left	35.0675
A3352	Sham	8	left	48.0594
A3352	Sham	8	left	13.52
A3352	Sham	8	left	150.41
A3353	Sham	14	right	11.1962
A3353	Sham	14	right	21.7587
A3353	Sham	14	right	6.44313
A3353	Sham	14	right	2.9575
A3353	Sham	14	right	4.225
A3353	Sham	14	right	2.1125
A3353	Sham	14	right	7.605
A3353	Sham	14	right	8.13312
A3353	Sham	14	right	2.64062
A3353	Sham	14	right	6.02062
A3353	Sham	14	right	6.12625
A3353	Sham	14	left	0.950625
A3353	Sham	14	left	2.85188
A3353	Sham	14	left	2.42937
A3353	Sham	14	left	2.1125
A3353	Sham	14	left	4.11937
A3353	Sham	14	left	2.535
A3353	Sham	14	left	1.90125
A3353	Sham	14	left	7.28812
A3353	Sham	14	left	7.07688
A3353	Sham	14	left	22.1812
A3353	Sham	14	left	6.44313
A3353	Sham	20	right	2.42937
A3353	Sham	20	right	3.48563
A3353	Sham	20	right	5.70375
A3353	Sham	20	right	11.83
A3353	Sham	20	right	3.06312
A3353	Sham	20	right	9.61187
A3353	Sham	20	right	3.59125
A3353	Sham	20	right	10.14
A3353	Sham	20	right	2.21813
A3353	Sham	20	right	2.535
A3353	Sham	20	right	16.1606
A3353	Sham	20	right	25.5613
A3353	Sham	20	right	22.3925
A3353	Sham	20	right	1.47875
A3353	Sham	20	right	2.74625
A3353	Sham	20	right	6.76
A3353	Sham	20	right	1.58438
A3353	Sham	20	right	11.7244
A3353	Sham	20	right	3.90813
A3353	Sham	20	left	4.225
A3353	Sham	20	left	7.39375
A3353	Sham	20	left	3.16875
A3353	Sham	20	left	10.2456
A3353	Sham	20	left	8.8725
A3353	Sham	20	left	2.9575
A3353	Sham	20	left	6.54875
A3353	Sham	20	left	17.1112
A3353	Sham	20	left	10.6681
A3353	Sham	20	left	4.85875
A3353	Sham	20	left	19.8575
A3353	Sham	20	left	9.18938
A3353	Sham	20	left	1.16187
A3353	Sham	26	right	1.90125
A3353	Sham	26	right	2.1125
A3353	Sham	26	right	10.0344
A3353	Sham	26	right	2.32375
A3353	Sham	26	right	2.1125
A3353	Sham	26	right	9.08375
A3353	Sham	26	right	3.59125
A3353	Sham	26	right	4.96438
A3353	Sham	26	right	8.55562
A3353	Sham	26	right	3.69687
A3353	Sham	26	right	1.37312
A3353	Sham	26	right	4.85875
A3353	Sham	26	right	40.1375
A3353	Sham	26	right	16.9
A3353	Sham	26	left	1.47875
A3353	Sham	26	left	12.9919
A3353	Sham	26	left	2.535
A3353	Sham	26	left	17.2169
A3353	Sham	26	left	1.05625
A3353	Sham	26	left	1.37312
A3348	Sham	8	right	3.8025
A3348	Sham	8	right	2.74625
A3348	Sham	8	right	9.61187
A3348	Sham	8	right	5.80938
A3348	Sham	8	right	18.3788
A3348	Sham	8	right	5.07
A3348	Sham	8	right	2.21813
A3348	Sham	8	left	6.02062
A3348	Sham	8	left	0.739375
A3348	Sham	8	left	3.59125
A3348	Sham	8	left	13.9425
A3348	Sham	8	left	3.38
A3348	Sham	8	left	2.74625
A3348	Sham	8	left	5.70375
A3348	Sham	14	right	3.90813
A3348	Sham	14	right	8.23875
A3348	Sham	14	right	2.21813
A3348	Sham	14	right	2.32375
A3348	Sham	14	right	4.54188
A3348	Sham	14	right	4.33063
A3348	Sham	14	right	2.32375
A3348	Sham	14	right	7.07688
A3348	Sham	14	left	1.16187
A3348	Sham	14	left	2.32375
A3348	Sham	14	left	9.92875
A3348	Sham	14	left	2.42937
A3348	Sham	14	left	4.43625
A3348	Sham	14	left	5.59812
A3348	Sham	14	left	2.00687
A3348	Sham	14	left	3.16875
A3348	Sham	20	right	8.34437
A3348	Sham	20	right	13.0975
A3348	Sham	20	right	10.8794
A3348	Sham	20	right	2.21813
A3348	Sham	20	right	2.1125
A3348	Sham	20	left	12.9919
A3348	Sham	20	left	13.6256
A3348	Sham	20	left	5.70375
A3348	Sham	20	left	8.66125
A3348	Sham	20	left	9.295
A3348	Sham	20	left	6.23187
A3348	Sham	20	left	2.32375
A3348	Sham	20	left	9.08375
A3348	Sham	20	left	18.4844
A3348	Sham	20	left	3.90813
A3349	Sham	8	right	6.65437
A3349	Sham	8	right	16.3719
A3349	Sham	8	right	1.90125
A3349	Sham	8	right	9.82312
A3349	Sham	8	right	15.8438
A3349	Sham	8	right	6.44313
A3349	Sham	8	right	5.70375
A3349	Sham	8	right	9.08375
A3349	Sham	8	right	15.7381
A3349	Sham	8	left	5.4925
A3349	Sham	8	left	5.70375
A3349	Sham	8	left	4.6475
A3349	Sham	8	left	5.70375
A3349	Sham	8	left	5.07
A3349	Sham	8	left	13.2031
A3349	Sham	8	left	3.06312
A3349	Sham	8	left	2.64062
A3349	Sham	8	left	21.8644
A3349	Sham	8	left	13.52
A3349	Sham	8	left	10.8794
A3349	Sham	8	left	4.54188
A3349	Sham	14	right	12.8863
A3349	Sham	14	right	5.17563
A3349	Sham	14	right	13.0975
A3349	Sham	14	right	7.49937
A3349	Sham	14	right	5.915
A3349	Sham	14	right	9.7175
A3349	Sham	14	right	9.295
A3349	Sham	14	right	10.5625
A3349	Sham	14	right	7.07688
A3349	Sham	14	right	11.6188
A3349	Sham	14	left	4.85875
A3349	Sham	14	left	7.71063
A3349	Sham	14	left	6.76
A3349	Sham	14	left	8.23875
A3349	Sham	14	left	10.0344
A3349	Sham	14	left	2.9575
A3349	Sham	14	left	12.5694
A3349	Sham	14	left	14.0481
A3349	Sham	14	left	7.605
A3349	Sham	14	left	8.13312
A3349	Sham	14	left	4.01375
A3349	Sham	20	right	7.07688
A3349	Sham	20	right	11.6188
A3349	Sham	20	right	13.3087
A3349	Sham	20	right	7.71063
A3349	Sham	20	right	3.06312
A3349	Sham	20	right	1.05625
A3349	Sham	20	right	1.90125
A3349	Sham	20	right	0.950625
A3349	Sham	20	right	15.3156
A3349	Sham	20	right	3.16875
A3349	Sham	20	right	2.74625
A3349	Sham	20	left	4.01375
A3349	Sham	20	left	5.70375
A3349	Sham	20	left	8.8725
A3349	Sham	20	left	8.8725
A3349	Sham	20	left	4.01375
A2757	mTBI	3	ipsi	15.5269				Animal		Ipsi	Contra		By Section		Ipsi	Contra	Average Ipsi	Average Contra	Thy1 Contra count	Thy1 Ipsi count	Normalized Ipsi	Normalized Contra	Avg Ipsi	Avg Contra
A2757	mTBI	3	ipsi	27.885				A2757	3 < x < 10	35	5		A2757	3 < x < 10	11	1	8.75	1.25	86	96	0.114583	0.0116279	0.102655	0.0177617
A2757	mTBI	3	ipsi	10.7737					10 < x	62	4		3	10 < x	14	0	17	1			0.177083	0.0104167	0.219009	0.0174589
A2757	mTBI	3	ipsi	8.0275
A2757	mTBI	3	ipsi	29.1525				A2765	3 < x < 10	42	3		A2757	3 < x < 10	10	2			64	91	0.10989	0.03125
A2757	mTBI	3	ipsi	9.50625					10 < x	61	5		4	10 < x	13	0					0.142857	0
A2757	mTBI	3	ipsi	37.8137
A2757	mTBI	3	ipsi	2.42937				A2762	3 < x < 10	44	2		A2757	3 < x < 10	8	2			71	88	0.0909091	0.028169
A2757	mTBI	3	ipsi	8.55562					10 < x	78	10		5	10 < x	21	2					0.238636	0.028169
A2757	mTBI	3	ipsi	3.06312
A2757	mTBI	3	ipsi	8.76688									A2757	3 < x < 10	6	0			68	63	0.0952381	0
A2757	mTBI	3	ipsi	5.07									6	10 < x	20	2					0.31746	0.03125
A2757	mTBI	3	ipsi	14.2594
A2757	mTBI	3	ipsi	6.86562									A2765	3 < x < 10	10	1	10.5	0.75	278	340	0.0294118	0.00359712	0.0336531	0.00272821
A2757	mTBI	3	ipsi	7.07688									1	10 < x	15	0	16.75	1.5			0.0441176	0	0.0529692	0.00535944
A2757	mTBI	3	ipsi	10.8794
A2757	mTBI	3	ipsi	19.7519									A2765	3 < x < 10	14	0			275	330	0.0424242	0
A2757	mTBI	3	ipsi	37.2856									2	10 < x	29	2					0.0878788	0.00727273
A2757	mTBI	3	ipsi	21.7587
A2757	mTBI	3	ipsi	37.0744									A2765	3 < x < 10	13	1			292	289	0.0449827	0.00342466
A2757	mTBI	3	ipsi	6.12625									3	10 < x	20	3					0.0692042	0.010274
A2757	mTBI	3	ipsi	24.7162
A2757	mTBI	3	ipsi	21.5475									A2765	3 < x < 10	5	1			257	281	0.0177936	0.00389105
A2757	mTBI	3	ipsi	8.23875									4	10 < x	3	1					0.0106762	0.00389105
A2757	mTBI	3	ipsi	25.2444
A2757	mTBI	3	ipsi	8.23875									A2762	3 < x < 10	6	0	11	0.5	203	250	0.024	0	0.0547207	0.00251732
A2757	mTBI	3	contra	3.69687									2	10 < x	18	2	23.75	2.75			0.072	0.008	0.115468	0.0131298
A2757	mTBI	3	contra	0.739375
A2757	mTBI	3	contra	1.47875									A2762	3 < x < 10	22	1			198	235	0.093617	0.00425532
A2757	mTBI	3	contra	0.63375									3	10 < x	47	6					0.2	0.0255319
A2757	mTBI	4	ipsi	28.4131
A2757	mTBI	4	ipsi	9.82312									A2762	3 < x < 10	0	1			188	172	0	0.00581395
A2757	mTBI	4	ipsi	42.4612									4	10 < x	0	0					0	0
A2757	mTBI	4	ipsi	18.4844
A2757	mTBI	4	ipsi	9.50625									A2762	3 < x < 10	16	0			169	158	0.101266	0
A2757	mTBI	4	ipsi	9.295									5	10 < x	30	3					0.189873	0.0189873
A2757	mTBI	4	ipsi	11.1962
A2757	mTBI	4	ipsi	1.90125
A2757	mTBI	4	ipsi	25.0331
A2757	mTBI	4	ipsi	10.985
A2757	mTBI	4	ipsi	4.01375
A2757	mTBI	4	ipsi	2.9575
A2757	mTBI	4	ipsi	5.4925
A2757	mTBI	4	ipsi	18.3788
A2757	mTBI	4	ipsi	29.0469
A2757	mTBI	4	ipsi	86.19
A2757	mTBI	4	ipsi	32.6381
A2757	mTBI	4	ipsi	76.895
A2757	mTBI	4	ipsi	29.8919
A2757	mTBI	4	ipsi	17.0056
A2757	mTBI	4	ipsi	8.76688
A2757	mTBI	4	ipsi	3.27438
A2757	mTBI	4	ipsi	7.49937
A2757	mTBI	4	ipsi	3.8025
A2757	mTBI	4	ipsi	8.8725
A2757	mTBI	4	contra	6.86562
A2757	mTBI	4	contra	7.49937
A2757	mTBI	5	ipsi	6.02062
A2757	mTBI	5	ipsi	8.55562
A2757	mTBI	5	ipsi	8.45
A2757	mTBI	5	ipsi	17.745
A2757	mTBI	5	ipsi	33.4831
A2757	mTBI	5	ipsi	12.3581
A2757	mTBI	5	ipsi	67.6
A2757	mTBI	5	ipsi	14.0481
A2757	mTBI	5	ipsi	13.7312
A2757	mTBI	5	ipsi	33.9056
A2757	mTBI	5	ipsi	45.3131
A2757	mTBI	5	ipsi	17.4281
A2757	mTBI	5	ipsi	10.5625
A2757	mTBI	5	ipsi	35.1731
A2757	mTBI	5	ipsi	107.104
A2757	mTBI	5	ipsi	17.9563
A2757	mTBI	5	ipsi	15.5269
A2757	mTBI	5	ipsi	15.3156
A2757	mTBI	5	ipsi	12.1469
A2757	mTBI	5	ipsi	6.23187
A2757	mTBI	5	ipsi	3.27438
A2757	mTBI	5	ipsi	11.3019
A2757	mTBI	5	ipsi	7.07688
A2757	mTBI	5	ipsi	5.07
A2757	mTBI	5	ipsi	8.0275
A2757	mTBI	5	ipsi	32.2156
A2757	mTBI	5	ipsi	26.6175
A2757	mTBI	5	ipsi	17.0056
A2757	mTBI	5	ipsi	12.1469
A2757	mTBI	5	contra	4.225
A2757	mTBI	5	contra	6.65437
A2757	mTBI	5	contra	13.2031
A2757	mTBI	5	contra	16.4775
A2757	mTBI	6	ipsi	63.7975
A2757	mTBI	6	ipsi	2.00687
A2757	mTBI	6	ipsi	1.79563
A2757	mTBI	6	ipsi	10.14
A2757	mTBI	6	ipsi	10.985
A2757	mTBI	6	ipsi	46.0525
A2757	mTBI	6	ipsi	6.65437
A2757	mTBI	6	ipsi	51.545
A2757	mTBI	6	ipsi	10.2456
A2757	mTBI	6	ipsi	14.7875
A2757	mTBI	6	ipsi	44.4681
A2757	mTBI	6	ipsi	9.61187
A2757	mTBI	6	ipsi	32.5325
A2757	mTBI	6	ipsi	15.8438
A2757	mTBI	6	ipsi	6.54875
A2757	mTBI	6	ipsi	12.1469
A2757	mTBI	6	ipsi	46.0525
A2757	mTBI	6	ipsi	5.4925
A2757	mTBI	6	ipsi	13.8369
A2757	mTBI	6	ipsi	23.7656
A2757	mTBI	6	ipsi	27.6737
A2757	mTBI	6	ipsi	12.5694
A2757	mTBI	6	ipsi	15.4213
A2757	mTBI	6	ipsi	4.6475
A2757	mTBI	6	ipsi	19.6462
A2757	mTBI	6	ipsi	21.125
A2757	mTBI	6	ipsi	3.16875
A2757	mTBI	6	ipsi	24.3994
A2757	mTBI	6	contra	13.6256
A2757	mTBI	6	contra	18.9069
A2765	mTBI	1	ipsi	8.97813
A2765	mTBI	1	ipsi	14.7875
A2765	mTBI	1	ipsi	5.38687
A2765	mTBI	1	ipsi	16.9
A2765	mTBI	1	ipsi	18.6956
A2765	mTBI	1	ipsi	10.2456
A2765	mTBI	1	ipsi	36.2294
A2765	mTBI	1	ipsi	29.8919
A2765	mTBI	1	ipsi	13.9425
A2765	mTBI	1	ipsi	25.1388
A2765	mTBI	1	ipsi	5.38687
A2765	mTBI	1	ipsi	4.75312
A2765	mTBI	1	ipsi	1.58438
A2765	mTBI	1	ipsi	16.3719
A2765	mTBI	1	ipsi	5.38687
A2765	mTBI	1	ipsi	5.80938
A2765	mTBI	1	ipsi	5.4925
A2765	mTBI	1	ipsi	7.71063
A2765	mTBI	1	ipsi	9.08375
A2765	mTBI	1	ipsi	11.1962
A2765	mTBI	1	ipsi	13.52
A2765	mTBI	1	ipsi	26.7231
A2765	mTBI	1	ipsi	75.4163
A2765	mTBI	1	ipsi	27.7794
A2765	mTBI	1	ipsi	19.5406
A2765	mTBI	1	ipsi	7.1825
A2765	mTBI	1	contra	4.96438
A2765	mTBI	2	ipsi	8.66125
A2765	mTBI	2	ipsi	8.76688
A2765	mTBI	2	ipsi	19.7519
A2765	mTBI	2	ipsi	10.8794
A2765	mTBI	2	ipsi	15.5269
A2765	mTBI	2	ipsi	14.7875
A2765	mTBI	2	ipsi	1.37312
A2765	mTBI	2	ipsi	7.1825
A2765	mTBI	2	ipsi	20.7025
A2765	mTBI	2	ipsi	33.4831
A2765	mTBI	2	ipsi	12.1469
A2765	mTBI	2	ipsi	14.4706
A2765	mTBI	2	ipsi	4.01375
A2765	mTBI	2	ipsi	5.07
A2765	mTBI	2	ipsi	10.0344
A2765	mTBI	2	ipsi	5.4925
A2765	mTBI	2	ipsi	26.3006
A2765	mTBI	2	ipsi	14.365
A2765	mTBI	2	ipsi	8.34437
A2765	mTBI	2	ipsi	16.9
A2765	mTBI	2	ipsi	48.7987
A2765	mTBI	2	ipsi	13.52
A2765	mTBI	2	ipsi	21.8644
A2765	mTBI	2	ipsi	9.92875
A2765	mTBI	2	ipsi	27.7794
A2765	mTBI	2	ipsi	22.815
A2765	mTBI	2	ipsi	16.7944
A2765	mTBI	2	ipsi	3.8025
A2765	mTBI	2	ipsi	16.4775
A2765	mTBI	2	ipsi	9.92875
A2765	mTBI	2	ipsi	8.13312
A2765	mTBI	2	ipsi	20.7025
A2765	mTBI	2	ipsi	10.5625
A2765	mTBI	2	ipsi	14.4706
A2765	mTBI	2	ipsi	28.2019
A2765	mTBI	2	ipsi	56.8263
A2765	mTBI	2	ipsi	31.7931
A2765	mTBI	2	ipsi	20.28
A2765	mTBI	2	ipsi	70.4519
A2765	mTBI	2	ipsi	8.76688
A2765	mTBI	2	ipsi	3.38
A2765	mTBI	2	ipsi	1.37312
A2765	mTBI	2	ipsi	1.90125
A2765	mTBI	2	ipsi	1.79563
A2765	mTBI	2	ipsi	2.00687
A2765	mTBI	2	ipsi	1.58438
A2765	mTBI	2	ipsi	3.90813
A2765	mTBI	2	ipsi	2.21813
A2765	mTBI	2	ipsi	14.6819
A2765	mTBI	2	ipsi	14.9987
A2765	mTBI	2	contra	18.6956
A2765	mTBI	2	contra	21.7587
A2765	mTBI	3	ipsi	51.545
A2765	mTBI	3	ipsi	9.61187
A2765	mTBI	3	ipsi	9.18938
A2765	mTBI	3	ipsi	7.49937
A2765	mTBI	3	ipsi	5.4925
A2765	mTBI	3	ipsi	34.5394
A2765	mTBI	3	ipsi	24.9275
A2765	mTBI	3	ipsi	10.4569
A2765	mTBI	3	ipsi	26.195
A2765	mTBI	3	ipsi	21.7587
A2765	mTBI	3	ipsi	8.76688
A2765	mTBI	3	ipsi	19.1181
A2765	mTBI	3	ipsi	15.5269
A2765	mTBI	3	ipsi	16.3719
A2765	mTBI	3	ipsi	16.6887
A2765	mTBI	3	ipsi	11.9356
A2765	mTBI	3	ipsi	14.8931
A2765	mTBI	3	ipsi	9.50625
A2765	mTBI	3	ipsi	3.59125
A2765	mTBI	3	ipsi	17.5338
A2765	mTBI	3	ipsi	15.5269
A2765	mTBI	3	ipsi	31.265
A2765	mTBI	3	ipsi	19.5406
A2765	mTBI	3	ipsi	8.55562
A2765	mTBI	3	ipsi	3.48563
A2765	mTBI	3	ipsi	3.27438
A2765	mTBI	3	ipsi	1.16187
A2765	mTBI	3	ipsi	2.9575
A2765	mTBI	3	ipsi	78.2681
A2765	mTBI	3	ipsi	9.08375
A2765	mTBI	3	ipsi	5.07
A2765	mTBI	3	ipsi	6.76
A2765	mTBI	3	ipsi	27.3569
A2765	mTBI	3	ipsi	10.3513
A2765	mTBI	3	ipsi	23.3431
A2765	mTBI	3	contra	11.7244
A2765	mTBI	3	contra	24.9275
A2765	mTBI	3	contra	25.9838
A2765	mTBI	3	contra	6.86562
A2765	mTBI	4	ipsi	28.2019
A2765	mTBI	4	ipsi	58.4106
A2765	mTBI	4	ipsi	6.3375
A2765	mTBI	4	ipsi	9.92875
A2765	mTBI	4	ipsi	20.5969
A2765	mTBI	4	ipsi	4.6475
A2765	mTBI	4	ipsi	6.54875
A2765	mTBI	4	ipsi	8.76688
A2765	mTBI	4	contra	8.66125
A2765	mTBI	4	contra	59.4669
A2762	mTBI	2	ipsi	9.92875
A2762	mTBI	2	ipsi	6.3375
A2762	mTBI	2	ipsi	16.7944
A2762	mTBI	2	ipsi	5.80938
A2762	mTBI	2	ipsi	26.5119
A2762	mTBI	2	ipsi	16.6887
A2762	mTBI	2	ipsi	45.1019
A2762	mTBI	2	ipsi	282.547
A2762	mTBI	2	ipsi	31.4763
A2762	mTBI	2	ipsi	51.6506
A2762	mTBI	2	ipsi	6.12625
A2762	mTBI	2	ipsi	18.1675
A2762	mTBI	2	ipsi	26.9344
A2762	mTBI	2	ipsi	2.21813
A2762	mTBI	2	ipsi	8.66125
A2762	mTBI	2	ipsi	12.3581
A2762	mTBI	2	ipsi	10.2456
A2762	mTBI	2	ipsi	25.35
A2762	mTBI	2	ipsi	16.2662
A2762	mTBI	2	ipsi	17.8506
A2762	mTBI	2	ipsi	13.3087
A2762	mTBI	2	ipsi	26.8287
A2762	mTBI	2	ipsi	24.7162
A2762	mTBI	2	ipsi	29.9975
A2762	mTBI	2	ipsi	9.295
A2762	mTBI	2	contra	37.2856
A2762	mTBI	2	contra	17.0056
A2762	mTBI	5	ipsi	5.17563
A2762	mTBI	5	ipsi	37.0744
A2762	mTBI	5	ipsi	2.85188
A2762	mTBI	5	ipsi	3.16875
A2762	mTBI	5	ipsi	44.6794
A2762	mTBI	5	ipsi	5.4925
A2762	mTBI	5	ipsi	41.5106
A2762	mTBI	5	ipsi	1.2675
A2762	mTBI	5	ipsi	12.0412
A2762	mTBI	5	ipsi	7.1825
A2762	mTBI	5	ipsi	19.0125
A2762	mTBI	5	ipsi	44.9963
A2762	mTBI	5	ipsi	26.4062
A2762	mTBI	5	ipsi	13.2031
A2762	mTBI	5	ipsi	53.3406
A2762	mTBI	5	ipsi	40.9825
A2762	mTBI	5	ipsi	38.6587
A2762	mTBI	5	ipsi	51.4394
A2762	mTBI	5	ipsi	18.8012
A2762	mTBI	5	ipsi	5.38687
A2762	mTBI	5	ipsi	5.70375
A2762	mTBI	5	ipsi	20.1744
A2762	mTBI	5	ipsi	6.54875
A2762	mTBI	5	ipsi	5.07
A2762	mTBI	5	ipsi	109.533
A2762	mTBI	5	ipsi	35.7013
A2762	mTBI	5	ipsi	16.7944
A2762	mTBI	5	ipsi	7.605
A2762	mTBI	5	ipsi	15.1044
A2762	mTBI	5	ipsi	34.4338
A2762	mTBI	5	ipsi	9.295
A2762	mTBI	5	ipsi	7.71063
A2762	mTBI	5	ipsi	7.81625
A2762	mTBI	5	ipsi	39.3981
A2762	mTBI	5	ipsi	2.1125
A2762	mTBI	5	ipsi	20.8081
A2762	mTBI	5	ipsi	16.9
A2762	mTBI	5	ipsi	44.9963
A2762	mTBI	5	ipsi	5.915
A2762	mTBI	5	contra	16.7944
A2762	mTBI	5	contra	15.7381
A2762	mTBI	5	ipsi	29.9975
A2762	mTBI	5	ipsi	20.8081
A2762	mTBI	5	ipsi	169
A2762	mTBI	5	ipsi	73.3037
A2762	mTBI	5	ipsi	91.26
A2762	mTBI	5	ipsi	97.5975
A2762	mTBI	5	ipsi	31.5819
A2762	mTBI	5	ipsi	5.915
A2762	mTBI	5	ipsi	4.85875
A2762	mTBI	5	ipsi	4.33063
A2762	mTBI	5	contra	12.0412
A2762	mTBI	4	contra	4.85875
A2762	mTBI	3	ipsi	10.3513
A2762	mTBI	3	ipsi	16.4775
A2762	mTBI	3	ipsi	61.685
A2762	mTBI	3	ipsi	4.54188
A2762	mTBI	3	ipsi	4.75312
A2762	mTBI	3	ipsi	24.6106
A2762	mTBI	3	ipsi	4.11937
A2762	mTBI	3	ipsi	4.96438
A2762	mTBI	3	ipsi	3.27438
A2762	mTBI	3	ipsi	45.4188
A2762	mTBI	3	ipsi	4.11937
A2762	mTBI	3	ipsi	7.1825
A2762	mTBI	3	ipsi	22.9206
A2762	mTBI	3	ipsi	24.9275
A2762	mTBI	3	ipsi	24.0825
A2762	mTBI	3	ipsi	54.1856
A2762	mTBI	3	ipsi	110.906
A2762	mTBI	3	ipsi	28.4131
A2762	mTBI	3	ipsi	14.6819
A2762	mTBI	3	ipsi	16.3719
A2762	mTBI	3	ipsi	30.9481
A2762	mTBI	3	ipsi	58.6219
A2762	mTBI	3	ipsi	14.2594
A2762	mTBI	3	ipsi	10.985
A2762	mTBI	3	ipsi	194.35
A2762	mTBI	3	ipsi	19.1181
A2762	mTBI	3	ipsi	12.9919
A2762	mTBI	3	ipsi	11.6188
A2762	mTBI	3	ipsi	11.9356
A2762	mTBI	3	ipsi	8.76688
A2762	mTBI	3	ipsi	5.915
A2762	mTBI	3	ipsi	15.5269
A2762	mTBI	3	ipsi	16.055
A2762	mTBI	3	contra	21.125
A2762	mTBI	3	contra	15.9494
A2762	mTBI	3	contra	12.4637
A2762	mTBI	3	contra	57.9881
A2762	mTBI	3	contra	3.69687
A2762	mTBI	3	ipsi	5.17563
A2762	mTBI	3	ipsi	37.0744
A2762	mTBI	3	ipsi	2.85188
A2762	mTBI	3	ipsi	3.16875
A2762	mTBI	3	ipsi	44.6794
A2762	mTBI	3	ipsi	5.4925
A2762	mTBI	3	ipsi	41.5106
A2762	mTBI	3	ipsi	1.2675
A2762	mTBI	3	ipsi	12.0412
A2762	mTBI	3	ipsi	7.1825
A2762	mTBI	3	ipsi	19.0125
A2762	mTBI	3	ipsi	44.9963
A2762	mTBI	3	ipsi	26.4062
A2762	mTBI	3	ipsi	13.2031
A2762	mTBI	3	ipsi	53.3406
A2762	mTBI	3	ipsi	40.9825
A2762	mTBI	3	ipsi	38.6587
A2762	mTBI	3	ipsi	51.4394
A2762	mTBI	3	ipsi	18.8012
A2762	mTBI	3	ipsi	5.38687
A2762	mTBI	3	ipsi	5.70375
A2762	mTBI	3	ipsi	20.1744
A2762	mTBI	3	ipsi	6.54875
A2762	mTBI	3	ipsi	5.07
A2762	mTBI	3	ipsi	109.533
A2762	mTBI	3	ipsi	35.7013
A2762	mTBI	3	ipsi	16.7944
A2762	mTBI	3	ipsi	7.605
A2762	mTBI	3	ipsi	15.1044
A2762	mTBI	3	ipsi	34.4338
A2762	mTBI	3	ipsi	9.295
A2762	mTBI	3	ipsi	7.71063
A2762	mTBI	3	ipsi	7.81625
A2762	mTBI	3	ipsi	39.3981
A2762	mTBI	3	ipsi	2.1125
A2762	mTBI	3	ipsi	20.8081
A2762	mTBI	3	ipsi	16.9
A2762	mTBI	3	ipsi	44.9963
A2762	mTBI	3	ipsi	5.915
A2762	mTBI	3	contra	16.7944
A2762	mTBI	3	contra	15.7381
B7197	mTBI	2	ipsi	194.139				Animal		Ipsi	Contra		By Section		Ipsi	Contra	Average Ipsi	Average Contra	Thy1 Contra count	Thy1 Ipsi count	Normalized Ipsi	Normalized Contra	Avg Ipsi	Avg Contra
B7197	mTBI	2	ipsi	4.85875
B7197	mTBI	2	ipsi	17.5338				B7218	3 < x < 10	0	0		B7218	3 < x < 10	4	1	15.75	1.25	301	266	0.0150376	0.00332226	0.104287	0.00530458
B7197	mTBI	2	ipsi	37.8137					10 < x	0	0		4	10 < x	13	3	60.25	2.5			0.0488722	0.00996678	0.379329	0.010479
B7197	mTBI	2	ipsi	37.7081
B7197	mTBI	2	ipsi	47.5312									B7218	3 < x < 10	37	1			196	130	0.284615	0.00510204
B7197	mTBI	2	ipsi	18.1675				B7217	3 < x < 10	0	0		5	10 < x	106	3					0.815385	0.0153061
B7197	mTBI	2	ipsi	13.9425					10 < x	0	0
B7197	mTBI	2	ipsi	42.9894					>50	0	0		B7218	3 < x < 10	10	2			230	190	0.0526316	0.00869565
B7197	mTBI	2	ipsi	69.9237									7	10 < x	45	1					0.236842	0.00434783
B7197	mTBI	2	ipsi	11.5131				B7197	3 < x < 10	0	0
B7197	mTBI	2	ipsi	31.0538					10 < x	0	0		B7218	3 < x < 10	12	1			244	185	0.0648649	0.00409836
B7197	mTBI	2	ipsi	8.76688					>50	0	0		8	10 < x	77	3					0.416216	0.0122951
B7197	mTBI	2	ipsi	53.3406
B7197	mTBI	2	ipsi	15.7381				B7526	3 < x < 10	0	0		B7217	3 < x < 10	14	3	30	2.25	269	144	0.0972222	0.0111524	0.208102	0.00914725
B7197	mTBI	2	ipsi	19.0125					10 < x	0	0		3	10 < x	52	2	76.5	3.25			0.361111	0.00743494	0.565861	0.0131586
B7197	mTBI	2	ipsi	105.731
B7197	mTBI	2	ipsi	45.9469									B7217	3 < x < 10	36	4			253	157	0.229299	0.0158103
B7197	mTBI	2	ipsi	119.356				B7216	3 < x < 10	0	0		4	10 < x	76	9					0.484076	0.0355731
B7197	mTBI	2	ipsi	39.3981					10 < x	0	0
B7197	mTBI	2	ipsi	42.3556					>50	0	0		B7217	3 < x < 10	52	1			201	154	0.337662	0.00497512
B7197	mTBI	2	ipsi	29.575									6	10 < x	86	1					0.558442	0.00497512
B7197	mTBI	2	ipsi	55.77
B7197	mTBI	2	ipsi	58.6219									B7217	3 < x < 10	18	1			215	107	0.168224	0.00465116
B7197	mTBI	2	ipsi	14.0481									7	10 < x	92	1					0.859813	0.00465116
B7197	mTBI	2	ipsi	17.1112
B7197	mTBI	2	ipsi	12.675									B7197	3 < x < 10	27	4	14	2.25	133	78	0.346154	0.0300752	0.21296	0.0195808
B7197	mTBI	2	ipsi	53.8687									2	10 < x	24	4	30	4			0.307692	0.0300752	0.498361	0.0344532
B7197	mTBI	2	ipsi	8.0275
B7197	mTBI	2	ipsi	6.12625									B7197	3 < x < 10	11	2			122	69	0.15942	0.0163934
B7197	mTBI	2	ipsi	41.405									3	10 < x	32	8					0.463768	0.0655738
B7197	mTBI	2	ipsi	5.38687
B7197	mTBI	2	ipsi	14.5762									B7197	3 < x < 10	8	2			97	58	0.137931	0.0206186
B7197	mTBI	2	ipsi	46.475									4	10 < x	31	3					0.534483	0.0309278
B7197	mTBI	2	ipsi	9.7175
B7197	mTBI	2	ipsi	9.50625									B7197	3 < x < 10	10	1			89	48	0.208333	0.011236
B7197	mTBI	2	ipsi	2.74625									5	10 < x	33	1					0.6875	0.011236
B7197	mTBI	2	ipsi	4.11937
B7197	mTBI	2	ipsi	2.74625									B7526	3 < x < 10	9	0	15.25	0.25	91	115	0.0782609	0	0.178987	0.00223214
B7197	mTBI	2	ipsi	4.85875									3	10 < x	16	1	47.5	0.75			0.13913	0.010989	0.562544	0.0078203
B7197	mTBI	2	ipsi	5.17563
B7197	mTBI	2	ipsi	3.27438									B7526	3 < x < 10	16	0			88	76	0.210526	0
B7197	mTBI	2	ipsi	16.3719									4	10 < x	44	1					0.578947	0.0113636
B7197	mTBI	2	ipsi	3.90813
B7197	mTBI	2	ipsi	7.39375									B7526	3 < x < 10	14	0			128	90	0.155556	0
B7197	mTBI	2	ipsi	5.17563									5	10 < x	59	0					0.655556	0
B7197	mTBI	2	ipsi	0.845
B7197	mTBI	2	ipsi	1.79563									B7526	3 < x < 10	22	1			112	81	0.271605	0.00892857
B7197	mTBI	2	ipsi	8.66125									6	10 < x	71	1					0.876543	0.00892857
B7197	mTBI	2	ipsi	3.16875
B7197	mTBI	2	ipsi	0.845											left	right			right	left			left	right
B7197	mTBI	2	ipsi	3.16875									B7218	3 < x < 10	1	2	0.5	0.75	107	103	0.00970874	0.0186916	0.0046011	0.00710008
B7197	mTBI	2	ipsi	4.43625									2	10 < x	1	0	1.25	1.25			0.00970874	0	0.0113017	0.0118211
B7197	mTBI	2	ipsi	4.6475
B7197	mTBI	2	ipsi	9.50625									B7218	3 < x < 10	1	1			103	115	0.00869565	0.00970874
B7197	mTBI	2	ipsi	3.69687									3	10 < x	1	1					0.00869565	0.00970874
B7197	mTBI	2	ipsi	2.74625
B7197	mTBI	2	ipsi	4.33063									B7218	3 < x < 10	0	0			132	116	0	0
B7197	mTBI	2	ipsi	0.528125									6	10 < x	1	1					0.00862069	0.00757576
B7197	mTBI	2	ipsi	2.1125
B7197	mTBI	2	ipsi	0.950625									B7218	3 < x < 10	0	0			100	110	0	0
B7197	mTBI	2	ipsi	3.69687									8	10 < x	2	3					0.0181818	0.03
B7197	mTBI	2	ipsi	8.55562
B7197	mTBI	2	ipsi	8.34437
B7197	mTBI	2	ipsi	8.97813
B7197	mTBI	2	ipsi	23.0263
B7197	mTBI	2	ipsi	3.48563
B7197	mTBI	2	ipsi	13.2031
B7197	mTBI	2	contra	4.33063
B7197	mTBI	2	contra	5.07
B7197	mTBI	2	contra	1.90125
B7197	mTBI	2	contra	2.32375
B7197	mTBI	2	contra	10.5625
B7197	mTBI	2	contra	1.37312
B7197	mTBI	2	contra	0.739375
B7197	mTBI	2	contra	5.70375
B7197	mTBI	2	contra	22.3925
B7197	mTBI	2	contra	1.37312
B7197	mTBI	2	contra	35.8069
B7197	mTBI	2	contra	13.2031
B7197	mTBI	2	contra	5.70375
B7197	mTBI	3	ipsi	32.7437
B7197	mTBI	3	ipsi	39.8206
B7197	mTBI	3	ipsi	20.1744
B7197	mTBI	3	ipsi	24.9275
B7197	mTBI	3	ipsi	4.54188
B7197	mTBI	3	ipsi	6.12625
B7197	mTBI	3	ipsi	6.44313
B7197	mTBI	3	ipsi	14.9987
B7197	mTBI	3	ipsi	42.8837
B7197	mTBI	3	ipsi	23.4488
B7197	mTBI	3	ipsi	23.7656
B7197	mTBI	3	ipsi	104.463
B7197	mTBI	3	ipsi	40.7713
B7197	mTBI	3	ipsi	124.954
B7197	mTBI	3	ipsi	112.279
B7197	mTBI	3	ipsi	52.2844
B7197	mTBI	3	ipsi	77.1063
B7197	mTBI	3	ipsi	268.921
B7197	mTBI	3	ipsi	44.4681
B7197	mTBI	3	ipsi	11.0906
B7197	mTBI	3	ipsi	23.3431
B7197	mTBI	3	ipsi	39.8206
B7197	mTBI	3	ipsi	9.08375
B7197	mTBI	3	ipsi	26.4062
B7197	mTBI	3	ipsi	15.7381
B7197	mTBI	3	ipsi	12.1469
B7197	mTBI	3	ipsi	27.6737
B7197	mTBI	3	ipsi	52.0731
B7197	mTBI	3	ipsi	47.2144
B7197	mTBI	3	ipsi	81.5425
B7197	mTBI	3	ipsi	11.5131
B7197	mTBI	3	ipsi	19.7519
B7197	mTBI	3	ipsi	7.71063
B7197	mTBI	3	ipsi	33.4831
B7197	mTBI	3	ipsi	26.4062
B7197	mTBI	3	ipsi	17.6394
B7197	mTBI	3	ipsi	21.7587
B7197	mTBI	3	ipsi	72.9869
B7197	mTBI	3	ipsi	22.6038
B7197	mTBI	3	ipsi	79.0075
B7197	mTBI	3	ipsi	27.2512
B7197	mTBI	3	ipsi	51.9675
B7197	mTBI	3	ipsi	17.1112
B7197	mTBI	3	ipsi	43.2006
B7197	mTBI	3	ipsi	13.6256
B7197	mTBI	3	ipsi	7.28812
B7197	mTBI	3	ipsi	36.1238
B7197	mTBI	3	ipsi	5.915
B7197	mTBI	3	ipsi	37.18
B7197	mTBI	3	ipsi	22.3925
B7197	mTBI	3	ipsi	61.685
B7197	mTBI	3	ipsi	4.225
B7197	mTBI	3	ipsi	6.97125
B7197	mTBI	3	ipsi	3.90813
B7197	mTBI	3	ipsi	71.1912
B7197	mTBI	3	ipsi	64.8538
B7197	mTBI	3	ipsi	9.82312
B7197	mTBI	3	ipsi	65.1706
B7197	mTBI	3	contra	40.8769
B7197	mTBI	3	contra	7.49937
B7197	mTBI	3	contra	11.0906
B7197	mTBI	3	contra	23.9769
B7197	mTBI	3	contra	31.8987
B7197	mTBI	3	contra	22.9206
B7197	mTBI	3	contra	19.9631
B7197	mTBI	3	contra	44.5737
B7197	mTBI	3	contra	25.2444
B7197	mTBI	3	contra	6.44313
B7197	mTBI	4	ipsi	34.0112
B7197	mTBI	4	ipsi	53.6575
B7197	mTBI	4	ipsi	19.0125
B7197	mTBI	4	ipsi	10.4569
B7197	mTBI	4	ipsi	46.6863
B7197	mTBI	4	ipsi	2.42937
B7197	mTBI	4	ipsi	42.25
B7197	mTBI	4	ipsi	73.8319
B7197	mTBI	4	ipsi	77.3175
B7197	mTBI	4	ipsi	16.4775
B7197	mTBI	4	ipsi	61.1569
B7197	mTBI	4	ipsi	80.3806
B7197	mTBI	4	ipsi	118.406
B7197	mTBI	4	ipsi	117.349
B7197	mTBI	4	ipsi	51.8619
B7197	mTBI	4	ipsi	59.4669
B7197	mTBI	4	ipsi	127.806
B7197	mTBI	4	ipsi	51.0169
B7197	mTBI	4	ipsi	27.3569
B7197	mTBI	4	ipsi	101.083
B7197	mTBI	4	ipsi	11.4075
B7197	mTBI	4	ipsi	83.8662
B7197	mTBI	4	ipsi	90.7319
B7197	mTBI	4	ipsi	48.0594
B7197	mTBI	4	ipsi	23.4488
B7197	mTBI	4	ipsi	59.4669
B7197	mTBI	4	ipsi	43.095
B7197	mTBI	4	ipsi	70.0294
B7197	mTBI	4	ipsi	67.3888
B7197	mTBI	4	ipsi	119.356
B7197	mTBI	4	ipsi	120.729
B7197	mTBI	4	ipsi	95.0625
B7197	mTBI	4	ipsi	42.1444
B7197	mTBI	4	ipsi	54.08
B7197	mTBI	4	ipsi	191.498
B7197	mTBI	4	ipsi	7.07688
B7197	mTBI	4	ipsi	6.97125
B7197	mTBI	4	ipsi	47.6369
B7197	mTBI	4	ipsi	41.8275
B7197	mTBI	4	ipsi	18.0619
B7197	mTBI	4	ipsi	107.843
B7197	mTBI	4	ipsi	53.4462
B7197	mTBI	4	ipsi	9.82312
B7197	mTBI	4	ipsi	36.7575
B7197	mTBI	4	ipsi	61.4738
B7197	mTBI	4	ipsi	61.4738
B7197	mTBI	4	ipsi	63.6919
B7197	mTBI	4	ipsi	19.1181
B7197	mTBI	4	ipsi	7.605
B7197	mTBI	4	ipsi	156.431
B7197	mTBI	4	ipsi	19.3294
B7197	mTBI	4	ipsi	45.9469
B7197	mTBI	4	ipsi	20.8081
B7197	mTBI	4	ipsi	51.0169
B7197	mTBI	4	ipsi	2.1125
B7197	mTBI	4	ipsi	2.21813
B7197	mTBI	4	ipsi	1.47875
B7197	mTBI	4	ipsi	2.00687
B7197	mTBI	4	ipsi	10.14
B7197	mTBI	4	ipsi	12.8863
B7197	mTBI	4	ipsi	5.915
B7197	mTBI	4	ipsi	2.64062
B7197	mTBI	4	ipsi	7.28812
B7197	mTBI	4	ipsi	1.79563
B7197	mTBI	4	ipsi	2.535
B7197	mTBI	4	ipsi	104.569
B7197	mTBI	4	ipsi	83.0212
B7197	mTBI	4	ipsi	93.2669
B7197	mTBI	4	ipsi	30.5256
B7197	mTBI	4	ipsi	34.2225
B7197	mTBI	4	ipsi	19.6462
B7197	mTBI	4	ipsi	38.9756
B7197	mTBI	4	ipsi	30.5256
B7197	mTBI	4	ipsi	60.84
B7197	mTBI	4	ipsi	90.8375
B7197	mTBI	4	ipsi	8.23875
B7197	mTBI	4	ipsi	9.08375
B7197	mTBI	4	ipsi	55.8756
B7197	mTBI	4	ipsi	16.9
B7197	mTBI	4	ipsi	32.6381
B7197	mTBI	4	ipsi	11.9356
B7197	mTBI	4	ipsi	60.4175
B7197	mTBI	4	ipsi	74.5713
B7197	mTBI	4	ipsi	44.785
B7197	mTBI	4	ipsi	66.9663
B7197	mTBI	4	ipsi	148.298
B7197	mTBI	4	contra	59.15
B7197	mTBI	4	contra	8.8725
B7197	mTBI	4	contra	8.76688
B7197	mTBI	4	contra	18.9069
B7197	mTBI	4	contra	10.3513
B7197	mTBI	4	contra	10.5625
B7197	mTBI	5	ipsi	44.6794
B7197	mTBI	5	ipsi	27.04
B7197	mTBI	5	ipsi	13.0975
B7197	mTBI	5	ipsi	10.5625
B7197	mTBI	5	ipsi	54.6081
B7197	mTBI	5	ipsi	9.08375
B7197	mTBI	5	ipsi	54.1856
B7197	mTBI	5	ipsi	3.69687
B7197	mTBI	5	ipsi	59.3612
B7197	mTBI	5	ipsi	109.005
B7197	mTBI	5	ipsi	56.9319
B7197	mTBI	5	ipsi	2.42937
B7197	mTBI	5	ipsi	136.256
B7197	mTBI	5	ipsi	22.3925
B7197	mTBI	5	ipsi	8.13312
B7197	mTBI	5	ipsi	38.4475
B7197	mTBI	5	ipsi	237.339
B7197	mTBI	5	ipsi	96.4356
B7197	mTBI	5	ipsi	6.23187
B7197	mTBI	5	ipsi	65.91
B7197	mTBI	5	ipsi	93.795
B7197	mTBI	5	ipsi	29.2581
B7197	mTBI	5	ipsi	28.4131
B7197	mTBI	5	ipsi	5.38687
B7197	mTBI	5	ipsi	83.3381
B7197	mTBI	5	ipsi	83.8662
B7197	mTBI	5	ipsi	7.49937
B7197	mTBI	5	ipsi	35.5956
B7197	mTBI	5	ipsi	38.3419
B7197	mTBI	5	ipsi	29.3637
B7197	mTBI	5	ipsi	61.1569
B7197	mTBI	5	ipsi	90.8375
B7197	mTBI	5	ipsi	27.04
B7197	mTBI	5	ipsi	48.165
B7197	mTBI	5	ipsi	36.5463
B7197	mTBI	5	ipsi	5.59812
B7197	mTBI	5	ipsi	51.2281
B7197	mTBI	5	ipsi	64.8538
B7197	mTBI	5	ipsi	3.48563
B7197	mTBI	5	ipsi	28.2019
B7197	mTBI	5	ipsi	10.6681
B7197	mTBI	5	ipsi	26.0894
B7197	mTBI	5	ipsi	20.0688
B7197	mTBI	5	ipsi	47.0031
B7197	mTBI	5	ipsi	53.7631
B7197	mTBI	5	ipsi	47.9537
B7197	mTBI	5	ipsi	3.48563
B7197	mTBI	5	ipsi	29.6806
B7197	mTBI	5	ipsi	17.6394
B7197	mTBI	5	ipsi	46.6863
B7197	mTBI	5	ipsi	55.1362
B7197	mTBI	5	ipsi	42.8837
B7197	mTBI	5	ipsi	12.5694
B7197	mTBI	5	ipsi	9.18938
B7197	mTBI	5	ipsi	64.6425
B7197	mTBI	5	ipsi	10.2456
B7197	mTBI	5	ipsi	11.5131
B7197	mTBI	5	ipsi	13.6256
B7197	mTBI	5	ipsi	35.49
B7197	mTBI	5	ipsi	14.1538
B7197	mTBI	5	ipsi	20.4913
B7197	mTBI	5	ipsi	15.4213
B7197	mTBI	5	ipsi	49.2212
B7197	mTBI	5	contra	16.9
B7197	mTBI	5	contra	4.6475
B7217	mTBI	3	ipsi	24.505
B7217	mTBI	3	ipsi	12.7806
B7217	mTBI	3	ipsi	44.0456
B7217	mTBI	3	ipsi	39.8206
B7217	mTBI	3	ipsi	37.18
B7217	mTBI	3	ipsi	6.97125
B7217	mTBI	3	ipsi	10.14
B7217	mTBI	3	ipsi	30.9481
B7217	mTBI	3	ipsi	14.1538
B7217	mTBI	3	ipsi	17.4281
B7217	mTBI	3	ipsi	54.08
B7217	mTBI	3	ipsi	41.1938
B7217	mTBI	3	ipsi	24.1881
B7217	mTBI	3	ipsi	22.1812
B7217	mTBI	3	ipsi	20.28
B7217	mTBI	3	ipsi	36.9688
B7217	mTBI	3	ipsi	14.9987
B7217	mTBI	3	ipsi	86.7181
B7217	mTBI	3	ipsi	12.0412
B7217	mTBI	3	ipsi	38.9756
B7217	mTBI	3	ipsi	49.2212
B7217	mTBI	3	ipsi	17.3225
B7217	mTBI	3	ipsi	52.0731
B7217	mTBI	3	ipsi	23.9769
B7217	mTBI	3	ipsi	38.1306
B7217	mTBI	3	ipsi	90.5206
B7217	mTBI	3	ipsi	1.69
B7217	mTBI	3	ipsi	10.4569
B7217	mTBI	3	ipsi	6.54875
B7217	mTBI	3	ipsi	33.3775
B7217	mTBI	3	ipsi	5.4925
B7217	mTBI	3	ipsi	3.27438
B7217	mTBI	3	ipsi	79.8525
B7217	mTBI	3	ipsi	18.6956
B7217	mTBI	3	ipsi	42.7781
B7217	mTBI	3	ipsi	57.3544
B7217	mTBI	3	ipsi	29.7862
B7217	mTBI	3	ipsi	27.2512
B7217	mTBI	3	ipsi	41.5106
B7217	mTBI	3	ipsi	12.675
B7217	mTBI	3	ipsi	44.4681
B7217	mTBI	3	ipsi	38.87
B7217	mTBI	3	ipsi	31.5819
B7217	mTBI	3	ipsi	45.4188
B7217	mTBI	3	ipsi	51.4394
B7217	mTBI	3	ipsi	50.7
B7217	mTBI	3	ipsi	2.00687
B7217	mTBI	3	ipsi	11.6188
B7217	mTBI	3	ipsi	18.59
B7217	mTBI	3	ipsi	51.4394
B7217	mTBI	3	ipsi	4.96438
B7217	mTBI	3	ipsi	16.7944
B7217	mTBI	3	ipsi	20.7025
B7217	mTBI	3	ipsi	4.54188
B7217	mTBI	3	ipsi	24.8219
B7217	mTBI	3	ipsi	57.5656
B7217	mTBI	3	ipsi	48.3762
B7217	mTBI	3	ipsi	23.8712
B7217	mTBI	3	ipsi	14.5762
B7217	mTBI	3	ipsi	2.535
B7217	mTBI	3	ipsi	3.8025
B7217	mTBI	3	ipsi	18.4844
B7217	mTBI	3	ipsi	36.5463
B7217	mTBI	3	ipsi	12.2525
B7217	mTBI	3	ipsi	21.7587
B7217	mTBI	3	ipsi	17.3225
B7217	mTBI	3	ipsi	97.8088
B7217	mTBI	3	ipsi	111.118
B7217	mTBI	3	ipsi	75.7331
B7217	mTBI	3	ipsi	3.38
B7217	mTBI	3	ipsi	63.2694
B7217	mTBI	3	ipsi	11.1962
B7217	mTBI	3	ipsi	2.64062
B7217	mTBI	3	ipsi	4.225
B7217	mTBI	3	ipsi	91.1544
B7217	mTBI	3	ipsi	91.3656
B7217	mTBI	3	ipsi	11.4075
B7217	mTBI	3	ipsi	3.48563
B7217	mTBI	3	ipsi	14.365
B7217	mTBI	3	ipsi	10.2456
B7217	mTBI	3	ipsi	18.59
B7217	mTBI	3	ipsi	3.27438
B7217	mTBI	3	ipsi	60.7344
B7217	mTBI	3	ipsi	98.9706
B7217	mTBI	3	ipsi	9.82312
B7217	mTBI	3	ipsi	10.5625
B7217	mTBI	3	ipsi	70.0294
B7217	mTBI	3	ipsi	8.45
B7217	mTBI	3	ipsi	3.90813
B7217	mTBI	3	ipsi	98.2313
B7217	mTBI	3	ipsi	55.2419
B7217	mTBI	3	ipsi	58.9387
B7217	mTBI	3	contra	16.6887
B7217	mTBI	3	contra	10.2456
B7217	mTBI	3	contra	9.92875
B7217	mTBI	3	contra	8.8725
B7217	mTBI	3	contra	4.43625
B7217	mTBI	3	contra	83.2325
B7217	mTBI	4	ipsi	84.1831
B7217	mTBI	4	ipsi	24.0825
B7217	mTBI	4	ipsi	35.9125
B7217	mTBI	4	ipsi	13.7312
B7217	mTBI	4	ipsi	24.0825
B7217	mTBI	4	ipsi	29.6806
B7217	mTBI	4	ipsi	13.4144
B7217	mTBI	4	ipsi	13.9425
B7217	mTBI	4	ipsi	4.43625
B7217	mTBI	4	ipsi	14.5762
B7217	mTBI	4	ipsi	58.8331
B7217	mTBI	4	ipsi	15.8438
B7217	mTBI	4	ipsi	14.8931
B7217	mTBI	4	ipsi	8.55562
B7217	mTBI	4	ipsi	15.7381
B7217	mTBI	4	ipsi	1.16187
B7217	mTBI	4	ipsi	1.2675
B7217	mTBI	4	ipsi	26.5119
B7217	mTBI	4	ipsi	30.7369
B7217	mTBI	4	ipsi	39.9263
B7217	mTBI	4	ipsi	40.56
B7217	mTBI	4	ipsi	36.0181
B7217	mTBI	4	ipsi	51.3338
B7217	mTBI	4	ipsi	21.4419
B7217	mTBI	4	ipsi	32.0044
B7217	mTBI	4	ipsi	71.7194
B7217	mTBI	4	ipsi	31.3706
B7217	mTBI	4	ipsi	56.7206
B7217	mTBI	4	ipsi	6.3375
B7217	mTBI	4	ipsi	12.7806
B7217	mTBI	4	ipsi	8.45
B7217	mTBI	4	ipsi	62.53
B7217	mTBI	4	ipsi	39.3981
B7217	mTBI	4	ipsi	37.3912
B7217	mTBI	4	ipsi	20.28
B7217	mTBI	4	ipsi	2.9575
B7217	mTBI	4	ipsi	2.74625
B7217	mTBI	4	ipsi	16.5831
B7217	mTBI	4	ipsi	4.96438
B7217	mTBI	4	ipsi	7.605
B7217	mTBI	4	ipsi	9.18938
B7217	mTBI	4	ipsi	1.37312
B7217	mTBI	4	ipsi	1.79563
B7217	mTBI	4	ipsi	1.2675
B7217	mTBI	4	ipsi	1.47875
B7217	mTBI	4	ipsi	11.0906
B7217	mTBI	4	ipsi	17.8506
B7217	mTBI	4	ipsi	7.605
B7217	mTBI	4	ipsi	23.2375
B7217	mTBI	4	ipsi	25.2444
B7217	mTBI	4	ipsi	11.4075
B7217	mTBI	4	ipsi	14.365
B7217	mTBI	4	ipsi	60.3119
B7217	mTBI	4	ipsi	1.69
B7217	mTBI	4	ipsi	2.21813
B7217	mTBI	4	ipsi	2.32375
B7217	mTBI	4	ipsi	17.0056
B7217	mTBI	4	ipsi	19.435
B7217	mTBI	4	ipsi	6.23187
B7217	mTBI	4	ipsi	41.7219
B7217	mTBI	4	ipsi	9.40062
B7217	mTBI	4	ipsi	22.815
B7217	mTBI	4	ipsi	40.3488
B7217	mTBI	4	ipsi	46.0525
B7217	mTBI	4	ipsi	88.5138
B7217	mTBI	4	ipsi	29.6806
B7217	mTBI	4	ipsi	201.744
B7217	mTBI	4	ipsi	25.8781
B7217	mTBI	4	ipsi	10.985
B7217	mTBI	4	ipsi	6.97125
B7217	mTBI	4	ipsi	8.23875
B7217	mTBI	4	ipsi	64.22
B7217	mTBI	4	ipsi	14.6819
B7217	mTBI	4	ipsi	11.6188
B7217	mTBI	4	ipsi	73.7262
B7217	mTBI	4	ipsi	87.1406
B7217	mTBI	4	ipsi	72.9869
B7217	mTBI	4	ipsi	75.9444
B7217	mTBI	4	ipsi	20.8081
B7217	mTBI	4	ipsi	37.18
B7217	mTBI	4	ipsi	91.0487
B7217	mTBI	4	ipsi	68.7619
B7217	mTBI	4	ipsi	28.6244
B7217	mTBI	4	ipsi	50.0662
B7217	mTBI	4	ipsi	17.6394
B7217	mTBI	4	ipsi	66.3325
B7217	mTBI	4	ipsi	10.3513
B7217	mTBI	4	ipsi	9.18938
B7217	mTBI	4	ipsi	75.3106
B7217	mTBI	4	ipsi	44.9963
B7217	mTBI	4	ipsi	5.07
B7217	mTBI	4	ipsi	9.7175
B7217	mTBI	4	ipsi	63.4806
B7217	mTBI	4	ipsi	14.365
B7217	mTBI	4	ipsi	101.823
B7217	mTBI	4	ipsi	29.8919
B7217	mTBI	4	ipsi	32.11
B7217	mTBI	4	ipsi	33.3775
B7217	mTBI	4	ipsi	75.5219
B7217	mTBI	4	ipsi	149.882
B7217	mTBI	4	ipsi	9.61187
B7217	mTBI	4	ipsi	22.7094
B7217	mTBI	4	ipsi	4.11937
B7217	mTBI	4	ipsi	3.59125
B7217	mTBI	4	ipsi	5.38687
B7217	mTBI	4	ipsi	20.5969
B7217	mTBI	4	ipsi	12.2525
B7217	mTBI	4	ipsi	44.1512
B7217	mTBI	4	ipsi	2.64062
B7217	mTBI	4	ipsi	7.07688
B7217	mTBI	4	ipsi	33.5887
B7217	mTBI	4	ipsi	6.86562
B7217	mTBI	4	ipsi	7.28812
B7217	mTBI	4	ipsi	6.44313
B7217	mTBI	4	ipsi	11.7244
B7217	mTBI	4	ipsi	14.5762
B7217	mTBI	4	ipsi	2.74625
B7217	mTBI	4	ipsi	35.0675
B7217	mTBI	4	ipsi	106.047
B7217	mTBI	4	ipsi	55.2419
B7217	mTBI	4	ipsi	34.2225
B7217	mTBI	4	ipsi	5.70375
B7217	mTBI	4	ipsi	53.0237
B7217	mTBI	4	ipsi	62.4244
B7217	mTBI	4	ipsi	21.4419
B7217	mTBI	4	ipsi	6.97125
B7217	mTBI	4	ipsi	23.2375
B7217	mTBI	4	ipsi	39.3981
B7217	mTBI	4	ipsi	18.0619
B7217	mTBI	4	ipsi	183.259
B7217	mTBI	4	ipsi	36.2294
B7217	mTBI	4	ipsi	49.1156
B7217	mTBI	4	ipsi	8.8725
B7217	mTBI	4	ipsi	45.7356
B7217	mTBI	4	ipsi	23.5544
B7217	mTBI	4	ipsi	23.0263
B7217	mTBI	4	ipsi	20.4913
B7217	mTBI	4	ipsi	2.32375
B7217	mTBI	4	ipsi	4.54188
B7217	mTBI	4	ipsi	9.18938
B7217	mTBI	4	ipsi	8.66125
B7217	mTBI	4	ipsi	3.8025
B7217	mTBI	4	ipsi	10.14
B7217	mTBI	4	ipsi	4.11937
B7217	mTBI	4	ipsi	41.7219
B7217	mTBI	4	ipsi	13.0975
B7217	mTBI	4	ipsi	6.65437
B7217	mTBI	4	ipsi	3.90813
B7217	mTBI	4	ipsi	61.8963
B7217	mTBI	4	ipsi	19.9631
B7217	mTBI	4	ipsi	7.605
B7217	mTBI	4	ipsi	5.28125
B7217	mTBI	4	ipsi	61.4738
B7217	mTBI	4	ipsi	27.7794
B7217	mTBI	4	ipsi	38.1306
B7217	mTBI	4	ipsi	9.295
B7217	mTBI	4	ipsi	78.7963
B7217	mTBI	4	contra	93.5837
B7217	mTBI	4	contra	5.38687
B7217	mTBI	4	contra	8.45
B7217	mTBI	4	contra	19.2237
B7217	mTBI	4	contra	17.2169
B7217	mTBI	4	contra	8.55562
B7217	mTBI	4	contra	27.3569
B7217	mTBI	4	contra	10.985
B7217	mTBI	4	contra	16.6887
B7217	mTBI	4	contra	38.2362
B7217	mTBI	4	contra	4.11937
B7217	mTBI	4	contra	20.9138
B7217	mTBI	4	contra	28.3075
B7217	mTBI	4	contra	13.3087
B7217	mTBI	6	ipsi	51.6506
B7217	mTBI	6	ipsi	6.12625
B7217	mTBI	6	ipsi	44.6794
B7217	mTBI	6	ipsi	27.1456
B7217	mTBI	6	ipsi	29.9975
B7217	mTBI	6	ipsi	19.5406
B7217	mTBI	6	ipsi	15.6325
B7217	mTBI	6	ipsi	7.71063
B7217	mTBI	6	ipsi	14.8931
B7217	mTBI	6	ipsi	6.44313
B7217	mTBI	6	ipsi	4.33063
B7217	mTBI	6	ipsi	13.6256
B7217	mTBI	6	ipsi	26.5119
B7217	mTBI	6	ipsi	7.605
B7217	mTBI	6	ipsi	9.7175
B7217	mTBI	6	ipsi	1.58438
B7217	mTBI	6	ipsi	3.27438
B7217	mTBI	6	ipsi	20.3856
B7217	mTBI	6	ipsi	33.0606
B7217	mTBI	6	ipsi	17.3225
B7217	mTBI	6	ipsi	84.7113
B7217	mTBI	6	ipsi	48.3762
B7217	mTBI	6	ipsi	94.3231
B7217	mTBI	6	ipsi	1.79563
B7217	mTBI	6	ipsi	3.69687
B7217	mTBI	6	ipsi	2.42937
B7217	mTBI	6	ipsi	3.27438
B7217	mTBI	6	ipsi	17.0056
B7217	mTBI	6	ipsi	8.66125
B7217	mTBI	6	ipsi	17.0056
B7217	mTBI	6	ipsi	46.0525
B7217	mTBI	6	ipsi	64.4313
B7217	mTBI	6	ipsi	1.37312
B7217	mTBI	6	ipsi	9.18938
B7217	mTBI	6	ipsi	69.29
B7217	mTBI	6	ipsi	3.59125
B7217	mTBI	6	ipsi	8.66125
B7217	mTBI	6	ipsi	5.17563
B7217	mTBI	6	ipsi	4.75312
B7217	mTBI	6	ipsi	62.9525
B7217	mTBI	6	ipsi	6.3375
B7217	mTBI	6	ipsi	1.90125
B7217	mTBI	6	ipsi	33.1662
B7217	mTBI	6	ipsi	5.59812
B7217	mTBI	6	ipsi	72.67
B7217	mTBI	6	ipsi	39.2925
B7217	mTBI	6	ipsi	20.7025
B7217	mTBI	6	ipsi	13.4144
B7217	mTBI	6	ipsi	56.615
B7217	mTBI	6	ipsi	61.685
B7217	mTBI	6	ipsi	2.535
B7217	mTBI	6	ipsi	8.76688
B7217	mTBI	6	ipsi	12.2525
B7217	mTBI	6	ipsi	10.8794
B7217	mTBI	6	ipsi	5.38687
B7217	mTBI	6	ipsi	9.82312
B7217	mTBI	6	ipsi	25.5613
B7217	mTBI	6	ipsi	23.5544
B7217	mTBI	6	ipsi	8.45
B7217	mTBI	6	ipsi	75.6275
B7217	mTBI	6	ipsi	12.0412
B7217	mTBI	6	ipsi	12.7806
B7217	mTBI	6	ipsi	10.2456
B7217	mTBI	6	ipsi	7.81625
B7217	mTBI	6	ipsi	7.81625
B7217	mTBI	6	ipsi	7.49937
B7217	mTBI	6	ipsi	7.92188
B7217	mTBI	6	ipsi	7.71063
B7217	mTBI	6	ipsi	72.7756
B7217	mTBI	6	ipsi	112.808
B7217	mTBI	6	ipsi	17.5338
B7217	mTBI	6	ipsi	11.9356
B7217	mTBI	6	ipsi	49.4325
B7217	mTBI	6	ipsi	2.85188
B7217	mTBI	6	ipsi	15.8438
B7217	mTBI	6	ipsi	69.9237
B7217	mTBI	6	ipsi	56.1925
B7217	mTBI	6	ipsi	54.2912
B7217	mTBI	6	ipsi	24.6106
B7217	mTBI	6	ipsi	5.70375
B7217	mTBI	6	ipsi	70.7687
B7217	mTBI	6	ipsi	24.505
B7217	mTBI	6	ipsi	23.0263
B7217	mTBI	6	ipsi	54.2912
B7217	mTBI	6	ipsi	20.4913
B7217	mTBI	6	ipsi	70.3462
B7217	mTBI	6	ipsi	97.175
B7217	mTBI	6	ipsi	30.8425
B7217	mTBI	6	ipsi	15.8438
B7217	mTBI	6	ipsi	77.0006
B7217	mTBI	6	ipsi	32.3212
B7217	mTBI	6	ipsi	18.0619
B7217	mTBI	6	ipsi	42.4612
B7217	mTBI	6	ipsi	16.4775
B7217	mTBI	6	ipsi	3.8025
B7217	mTBI	6	ipsi	5.07
B7217	mTBI	6	ipsi	7.1825
B7217	mTBI	6	ipsi	8.34437
B7217	mTBI	6	ipsi	14.9987
B7217	mTBI	6	ipsi	30.42
B7217	mTBI	6	ipsi	12.675
B7217	mTBI	6	ipsi	14.6819
B7217	mTBI	6	ipsi	23.8712
B7217	mTBI	6	ipsi	4.75312
B7217	mTBI	6	ipsi	12.3581
B7217	mTBI	6	ipsi	5.915
B7217	mTBI	6	ipsi	17.6394
B7217	mTBI	6	ipsi	9.61187
B7217	mTBI	6	ipsi	84.8169
B7217	mTBI	6	ipsi	38.6587
B7217	mTBI	6	ipsi	18.0619
B7217	mTBI	6	ipsi	23.5544
B7217	mTBI	6	ipsi	9.40062
B7217	mTBI	6	ipsi	10.5625
B7217	mTBI	6	ipsi	14.0481
B7217	mTBI	6	ipsi	14.2594
B7217	mTBI	6	ipsi	5.4925
B7217	mTBI	6	ipsi	20.5969
B7217	mTBI	6	ipsi	7.49937
B7217	mTBI	6	ipsi	7.71063
B7217	mTBI	6	ipsi	33.3775
B7217	mTBI	6	ipsi	14.7875
B7217	mTBI	6	ipsi	3.8025
B7217	mTBI	6	ipsi	2.21813
B7217	mTBI	6	ipsi	5.59812
B7217	mTBI	6	ipsi	15.9494
B7217	mTBI	6	ipsi	12.1469
B7217	mTBI	6	ipsi	11.6188
B7217	mTBI	6	ipsi	7.1825
B7217	mTBI	6	ipsi	12.1469
B7217	mTBI	6	ipsi	7.81625
B7217	mTBI	6	ipsi	27.7794
B7217	mTBI	6	ipsi	27.3569
B7217	mTBI	6	ipsi	23.4488
B7217	mTBI	6	ipsi	51.1225
B7217	mTBI	6	ipsi	77.0006
B7217	mTBI	6	ipsi	42.25
B7217	mTBI	6	ipsi	13.4144
B7217	mTBI	6	ipsi	3.27438
B7217	mTBI	6	ipsi	39.715
B7217	mTBI	6	ipsi	47.0031
B7217	mTBI	6	ipsi	13.3087
B7217	mTBI	6	ipsi	42.3556
B7217	mTBI	6	ipsi	44.6794
B7217	mTBI	6	ipsi	84.7113
B7217	mTBI	6	ipsi	3.69687
B7217	mTBI	6	ipsi	37.4969
B7217	mTBI	6	ipsi	24.6106
B7217	mTBI	6	ipsi	10.3513
B7217	mTBI	6	ipsi	15.5269
B7217	mTBI	6	ipsi	13.7312
B7217	mTBI	6	ipsi	114.286
B7217	mTBI	6	ipsi	29.7862
B7217	mTBI	6	ipsi	9.61187
B7217	mTBI	6	ipsi	53.7631
B7217	mTBI	6	ipsi	25.9838
B7217	mTBI	6	ipsi	79.8525
B7217	mTBI	6	ipsi	38.1306
B7217	mTBI	6	ipsi	9.82312
B7217	mTBI	6	ipsi	44.1512
B7217	mTBI	6	ipsi	35.9125
B7217	mTBI	6	ipsi	45.5244
B7217	mTBI	6	ipsi	20.1744
B7217	mTBI	6	ipsi	8.45
B7217	mTBI	6	ipsi	3.16875
B7217	mTBI	6	ipsi	4.6475
B7217	mTBI	6	ipsi	8.45
B7217	mTBI	6	ipsi	78.0569
B7217	mTBI	6	ipsi	7.605
B7217	mTBI	6	ipsi	37.8137
B7217	mTBI	6	ipsi	70.5575
B7217	mTBI	6	ipsi	7.49937
B7217	mTBI	6	ipsi	24.0825
B7217	mTBI	6	ipsi	16.4775
B7217	mTBI	6	ipsi	94.8512
B7217	mTBI	6	ipsi	94.9569
B7217	mTBI	6	ipsi	15.6325
B7217	mTBI	6	contra	18.2731
B7217	mTBI	6	contra	6.97125
B7217	mTBI	7	ipsi	27.2512
B7217	mTBI	7	ipsi	38.2362
B7217	mTBI	7	ipsi	21.2306
B7217	mTBI	7	ipsi	18.2731
B7217	mTBI	7	ipsi	20.3856
B7217	mTBI	7	ipsi	39.2925
B7217	mTBI	7	ipsi	11.5131
B7217	mTBI	7	ipsi	11.9356
B7217	mTBI	7	ipsi	57.5656
B7217	mTBI	7	ipsi	64.4313
B7217	mTBI	7	ipsi	17.0056
B7217	mTBI	7	ipsi	5.4925
B7217	mTBI	7	ipsi	28.3075
B7217	mTBI	7	ipsi	33.1662
B7217	mTBI	7	ipsi	17.0056
B7217	mTBI	7	ipsi	51.545
B7217	mTBI	7	ipsi	26.0894
B7217	mTBI	7	ipsi	7.49937
B7217	mTBI	7	ipsi	18.1675
B7217	mTBI	7	ipsi	12.4637
B7217	mTBI	7	ipsi	10.2456
B7217	mTBI	7	ipsi	15.3156
B7217	mTBI	7	ipsi	12.675
B7217	mTBI	7	ipsi	54.5025
B7217	mTBI	7	ipsi	46.7919
B7217	mTBI	7	ipsi	100.661
B7217	mTBI	7	ipsi	45.4188
B7217	mTBI	7	ipsi	31.6875
B7217	mTBI	7	ipsi	16.5831
B7217	mTBI	7	ipsi	56.8263
B7217	mTBI	7	ipsi	51.8619
B7217	mTBI	7	ipsi	39.715
B7217	mTBI	7	ipsi	13.6256
B7217	mTBI	7	ipsi	21.97
B7217	mTBI	7	ipsi	5.70375
B7217	mTBI	7	ipsi	21.125
B7217	mTBI	7	ipsi	7.605
B7217	mTBI	7	ipsi	7.81625
B7217	mTBI	7	ipsi	59.995
B7217	mTBI	7	ipsi	24.505
B7217	mTBI	7	ipsi	15.21
B7217	mTBI	7	ipsi	47.5312
B7217	mTBI	7	ipsi	18.0619
B7217	mTBI	7	ipsi	18.3788
B7217	mTBI	7	ipsi	17.0056
B7217	mTBI	7	ipsi	21.2306
B7217	mTBI	7	ipsi	85.5563
B7217	mTBI	7	ipsi	4.01375
B7217	mTBI	7	ipsi	16.9
B7217	mTBI	7	ipsi	41.1938
B7217	mTBI	7	ipsi	17.8506
B7217	mTBI	7	ipsi	26.0894
B7217	mTBI	7	ipsi	12.4637
B7217	mTBI	7	ipsi	12.675
B7217	mTBI	7	ipsi	10.6681
B7217	mTBI	7	ipsi	27.885
B7217	mTBI	7	ipsi	19.6462
B7217	mTBI	7	ipsi	65.8044
B7217	mTBI	7	ipsi	13.6256
B7217	mTBI	7	ipsi	18.2731
B7217	mTBI	7	ipsi	14.365
B7217	mTBI	7	ipsi	17.2169
B7217	mTBI	7	ipsi	22.9206
B7217	mTBI	7	ipsi	43.8344
B7217	mTBI	7	ipsi	13.8369
B7217	mTBI	7	ipsi	15.4213
B7217	mTBI	7	ipsi	89.2531
B7217	mTBI	7	ipsi	6.65437
B7217	mTBI	7	ipsi	13.2031
B7217	mTBI	7	ipsi	43.7287
B7217	mTBI	7	ipsi	10.985
B7217	mTBI	7	ipsi	32.955
B7217	mTBI	7	ipsi	7.1825
B7217	mTBI	7	ipsi	106.259
B7217	mTBI	7	ipsi	25.9838
B7217	mTBI	7	ipsi	41.7219
B7217	mTBI	7	ipsi	26.4062
B7217	mTBI	7	ipsi	57.7769
B7217	mTBI	7	ipsi	6.02062
B7217	mTBI	7	ipsi	134.778
B7217	mTBI	7	ipsi	60.9456
B7217	mTBI	7	ipsi	42.9894
B7217	mTBI	7	ipsi	67.8113
B7217	mTBI	7	ipsi	68.3394
B7217	mTBI	7	ipsi	27.5681
B7217	mTBI	7	ipsi	4.43625
B7217	mTBI	7	ipsi	22.0756
B7217	mTBI	7	ipsi	13.52
B7217	mTBI	7	ipsi	24.3994
B7217	mTBI	7	ipsi	7.07688
B7217	mTBI	7	ipsi	2.535
B7217	mTBI	7	ipsi	4.225
B7217	mTBI	7	ipsi	83.2325
B7217	mTBI	7	ipsi	11.0906
B7217	mTBI	7	ipsi	69.8181
B7217	mTBI	7	ipsi	86.19
B7217	mTBI	7	ipsi	17.1112
B7217	mTBI	7	ipsi	43.6231
B7217	mTBI	7	ipsi	78.6906
B7217	mTBI	7	ipsi	3.16875
B7217	mTBI	7	ipsi	38.1306
B7217	mTBI	7	ipsi	5.17563
B7217	mTBI	7	ipsi	1.37312
B7217	mTBI	7	ipsi	45.63
B7217	mTBI	7	ipsi	33.1662
B7217	mTBI	7	ipsi	13.3087
B7217	mTBI	7	ipsi	59.3612
B7217	mTBI	7	ipsi	30.6313
B7217	mTBI	7	ipsi	31.4763
B7217	mTBI	7	ipsi	60.84
B7217	mTBI	7	ipsi	16.2662
B7217	mTBI	7	ipsi	54.5025
B7217	mTBI	7	ipsi	19.3294
B7217	mTBI	7	ipsi	8.13312
B7217	mTBI	7	ipsi	30.6313
B7217	mTBI	7	ipsi	10.985
B7217	mTBI	7	ipsi	25.35
B7217	mTBI	7	ipsi	12.9919
B7217	mTBI	7	ipsi	33.9056
B7217	mTBI	7	ipsi	11.3019
B7217	mTBI	7	ipsi	7.39375
B7217	mTBI	7	ipsi	15.9494
B7217	mTBI	7	ipsi	19.3294
B7217	mTBI	7	ipsi	33.1662
B7217	mTBI	7	ipsi	5.4925
B7217	mTBI	7	ipsi	61.3681
B7217	mTBI	7	ipsi	37.3912
B7217	mTBI	7	ipsi	17.0056
B7217	mTBI	7	ipsi	17.1112
B7217	mTBI	7	ipsi	78.2681
B7217	mTBI	7	ipsi	72.67
B7217	mTBI	7	ipsi	47.4256
B7217	mTBI	7	ipsi	87.5631
B7217	mTBI	7	ipsi	27.1456
B7217	mTBI	7	ipsi	42.5669
B7217	mTBI	7	ipsi	99.8156
B7217	mTBI	7	ipsi	52.39
B7217	mTBI	7	ipsi	145.023
B7217	mTBI	7	ipsi	78.0569
B7217	mTBI	7	ipsi	57.0375
B7217	mTBI	7	ipsi	66.3325
B7217	mTBI	7	ipsi	15.3156
B7217	mTBI	7	ipsi	21.0194
B7217	mTBI	7	ipsi	20.4913
B7217	mTBI	7	ipsi	7.07688
B7217	mTBI	7	ipsi	33.9056
B7217	mTBI	7	contra	19.3294
B7217	mTBI	7	contra	3.38
B7218	mTBI	4	ipsi	10.7737
B7218	mTBI	4	ipsi	25.0331
B7218	mTBI	4	ipsi	23.5544
B7218	mTBI	4	ipsi	32.3212
B7218	mTBI	4	ipsi	12.0412
B7218	mTBI	4	ipsi	14.8931
B7218	mTBI	4	ipsi	12.3581
B7218	mTBI	4	ipsi	23.5544
B7218	mTBI	4	ipsi	25.0331
B7218	mTBI	4	ipsi	16.1606
B7218	mTBI	4	ipsi	146.185
B7218	mTBI	4	ipsi	5.28125
B7218	mTBI	4	ipsi	1.79563
B7218	mTBI	4	ipsi	57.5656
B7218	mTBI	4	ipsi	44.2569
B7218	mTBI	4	ipsi	41.1938
B7218	mTBI	4	ipsi	7.92188
B7218	mTBI	4	ipsi	7.71063
B7218	mTBI	4	ipsi	2.74625
B7218	mTBI	4	ipsi	19.3294
B7218	mTBI	4	ipsi	8.13312
B7218	mTBI	4	contra	7.28812
B7218	mTBI	4	contra	12.8863
B7218	mTBI	4	contra	18.0619
B7218	mTBI	4	contra	21.4419
B7218	mTBI	5	ipsi	36.6519
B7218	mTBI	5	ipsi	10.7737
B7218	mTBI	5	ipsi	13.52
B7218	mTBI	5	ipsi	6.44313
B7218	mTBI	5	ipsi	6.12625
B7218	mTBI	5	ipsi	19.8575
B7218	mTBI	5	ipsi	43.6231
B7218	mTBI	5	ipsi	24.8219
B7218	mTBI	5	ipsi	40.0319
B7218	mTBI	5	ipsi	28.4131
B7218	mTBI	5	ipsi	6.3375
B7218	mTBI	5	ipsi	10.2456
B7218	mTBI	5	ipsi	72.0362
B7218	mTBI	5	ipsi	47.5312
B7218	mTBI	5	ipsi	9.7175
B7218	mTBI	5	ipsi	4.96438
B7218	mTBI	5	ipsi	3.59125
B7218	mTBI	5	ipsi	2.64062
B7218	mTBI	5	ipsi	12.9919
B7218	mTBI	5	ipsi	9.295
B7218	mTBI	5	ipsi	6.02062
B7218	mTBI	5	ipsi	17.4281
B7218	mTBI	5	ipsi	8.23875
B7218	mTBI	5	ipsi	14.6819
B7218	mTBI	5	ipsi	27.9906
B7218	mTBI	5	ipsi	11.4075
B7218	mTBI	5	ipsi	20.8081
B7218	mTBI	5	ipsi	74.2544
B7218	mTBI	5	ipsi	33.1662
B7218	mTBI	5	ipsi	16.7944
B7218	mTBI	5	ipsi	31.265
B7218	mTBI	5	ipsi	9.295
B7218	mTBI	5	ipsi	4.6475
B7218	mTBI	5	ipsi	17.0056
B7218	mTBI	5	ipsi	10.4569
B7218	mTBI	5	ipsi	26.4062
B7218	mTBI	5	ipsi	22.4981
B7218	mTBI	5	ipsi	24.0825
B7218	mTBI	5	ipsi	13.4144
B7218	mTBI	5	ipsi	22.3925
B7218	mTBI	5	ipsi	11.0906
B7218	mTBI	5	ipsi	18.0619
B7218	mTBI	5	ipsi	24.0825
B7218	mTBI	5	ipsi	19.6462
B7218	mTBI	5	ipsi	10.7737
B7218	mTBI	5	ipsi	13.9425
B7218	mTBI	5	ipsi	44.3625
B7218	mTBI	5	ipsi	58.1994
B7218	mTBI	5	ipsi	114.075
B7218	mTBI	5	ipsi	13.6256
B7218	mTBI	5	ipsi	102.245
B7218	mTBI	5	ipsi	15.4213
B7218	mTBI	5	ipsi	8.34437
B7218	mTBI	5	ipsi	104.886
B7218	mTBI	5	ipsi	25.8781
B7218	mTBI	5	ipsi	7.1825
B7218	mTBI	5	ipsi	13.52
B7218	mTBI	5	ipsi	39.2925
B7218	mTBI	5	ipsi	37.4969
B7218	mTBI	5	ipsi	80.3806
B7218	mTBI	5	ipsi	5.915
B7218	mTBI	5	ipsi	89.2531
B7218	mTBI	5	ipsi	3.69687
B7218	mTBI	5	ipsi	31.4763
B7218	mTBI	5	ipsi	16.9
B7218	mTBI	5	ipsi	72.67
B7218	mTBI	5	ipsi	83.2325
B7218	mTBI	5	ipsi	7.71063
B7218	mTBI	5	ipsi	28.0963
B7218	mTBI	5	ipsi	10.7737
B7218	mTBI	5	ipsi	9.50625
B7218	mTBI	5	ipsi	6.23187
B7218	mTBI	5	ipsi	16.055
B7218	mTBI	5	ipsi	42.9894
B7218	mTBI	5	ipsi	42.8837
B7218	mTBI	5	ipsi	8.66125
B7218	mTBI	5	ipsi	6.02062
B7218	mTBI	5	ipsi	44.1512
B7218	mTBI	5	ipsi	75.6275
B7218	mTBI	5	ipsi	60.7344
B7218	mTBI	5	ipsi	113.969
B7218	mTBI	5	ipsi	9.18938
B7218	mTBI	5	ipsi	6.44313
B7218	mTBI	5	ipsi	56.7206
B7218	mTBI	5	ipsi	21.6531
B7218	mTBI	5	ipsi	80.1694
B7218	mTBI	5	ipsi	7.39375
B7218	mTBI	5	ipsi	29.2581
B7218	mTBI	5	ipsi	26.6175
B7218	mTBI	5	ipsi	9.92875
B7218	mTBI	5	ipsi	27.04
B7218	mTBI	5	ipsi	20.28
B7218	mTBI	5	ipsi	28.4131
B7218	mTBI	5	ipsi	5.915
B7218	mTBI	5	ipsi	75.3106
B7218	mTBI	5	ipsi	10.7737
B7218	mTBI	5	ipsi	67.9169
B7218	mTBI	5	ipsi	16.7944
B7218	mTBI	5	ipsi	33.4831
B7218	mTBI	5	ipsi	19.5406
B7218	mTBI	5	ipsi	53.0237
B7218	mTBI	5	ipsi	12.675
B7218	mTBI	5	ipsi	20.3856
B7218	mTBI	5	ipsi	28.0963
B7218	mTBI	5	ipsi	43.94
B7218	mTBI	5	ipsi	6.12625
B7218	mTBI	5	ipsi	13.2031
B7218	mTBI	5	ipsi	37.9194
B7218	mTBI	5	ipsi	8.34437
B7218	mTBI	5	ipsi	9.7175
B7218	mTBI	5	ipsi	2.1125
B7218	mTBI	5	ipsi	20.8081
B7218	mTBI	5	ipsi	117.666
B7218	mTBI	5	ipsi	49.9606
B7218	mTBI	5	ipsi	28.0963
B7218	mTBI	5	ipsi	5.4925
B7218	mTBI	5	ipsi	28.0963
B7218	mTBI	5	ipsi	61.5794
B7218	mTBI	5	ipsi	165.409
B7218	mTBI	5	ipsi	46.2638
B7218	mTBI	5	ipsi	106.576
B7218	mTBI	5	ipsi	28.4131
B7218	mTBI	5	ipsi	4.33063
B7218	mTBI	5	ipsi	44.4681
B7218	mTBI	5	ipsi	89.57
B7218	mTBI	5	ipsi	149.459
B7218	mTBI	5	ipsi	39.715
B7218	mTBI	5	ipsi	133.721
B7218	mTBI	5	ipsi	34.5394
B7218	mTBI	5	ipsi	16.9
B7218	mTBI	5	ipsi	137.101
B7218	mTBI	5	ipsi	55.0306
B7218	mTBI	5	ipsi	60.7344
B7218	mTBI	5	ipsi	100.132
B7218	mTBI	5	ipsi	86.6125
B7218	mTBI	5	ipsi	20.3856
B7218	mTBI	5	ipsi	13.3087
B7218	mTBI	5	ipsi	34.3281
B7218	mTBI	5	ipsi	114.709
B7218	mTBI	5	ipsi	96.0131
B7218	mTBI	5	ipsi	12.8863
B7218	mTBI	5	ipsi	40.4544
B7218	mTBI	5	ipsi	22.7094
B7218	mTBI	5	ipsi	9.82312
B7218	mTBI	5	ipsi	3.90813
B7218	mTBI	5	ipsi	30.1031
B7218	mTBI	5	ipsi	57.6713
B7218	mTBI	5	ipsi	66.9663
B7218	mTBI	5	ipsi	13.7312
B7218	mTBI	5	ipsi	67.2831
B7218	mTBI	5	ipsi	26.7231
B7218	mTBI	5	ipsi	21.125
B7218	mTBI	5	ipsi	90.2037
B7218	mTBI	5	ipsi	56.5094
B7218	mTBI	5	ipsi	47.32
B7218	mTBI	5	ipsi	39.0812
B7218	mTBI	5	ipsi	29.6806
B7218	mTBI	5	ipsi	9.7175
B7218	mTBI	5	ipsi	109.322
B7218	mTBI	5	ipsi	66.9663
B7218	mTBI	5	ipsi	28.5188
B7218	mTBI	5	ipsi	75.5219
B7218	mTBI	5	ipsi	12.2525
B7218	mTBI	5	ipsi	15.7381
B7218	mTBI	5	ipsi	17.9563
B7218	mTBI	5	ipsi	4.43625
B7218	mTBI	5	ipsi	24.6106
B7218	mTBI	5	ipsi	68.8675
B7218	mTBI	5	ipsi	10.6681
B7218	mTBI	5	ipsi	137.841
B7218	mTBI	5	ipsi	38.5531
B7218	mTBI	5	ipsi	22.9206
B7218	mTBI	5	ipsi	84.2887
B7218	mTBI	5	ipsi	19.8575
B7218	mTBI	5	ipsi	69.9237
B7218	mTBI	5	ipsi	80.0637
B7218	mTBI	5	ipsi	39.6094
B7218	mTBI	5	ipsi	65.6988
B7218	mTBI	5	ipsi	37.4969
B7218	mTBI	5	ipsi	10.8794
B7218	mTBI	5	ipsi	28.9413
B7218	mTBI	5	ipsi	16.3719
B7218	mTBI	5	ipsi	3.27438
B7218	mTBI	5	ipsi	29.8919
B7218	mTBI	5	ipsi	25.2444
B7218	mTBI	5	ipsi	18.1675
B7218	mTBI	5	ipsi	55.6644
B7218	mTBI	5	ipsi	76.2613
B7218	mTBI	5	ipsi	16.1606
B7218	mTBI	5	ipsi	22.4981
B7218	mTBI	5	ipsi	14.1538
B7218	mTBI	5	ipsi	6.86562
B7218	mTBI	5	ipsi	4.01375
B7218	mTBI	5	contra	23.3431
B7218	mTBI	5	contra	9.50625
B7218	mTBI	5	contra	39.5037
B7218	mTBI	5	contra	20.7025
B7218	mTBI	7	ipsi	50.8056
B7218	mTBI	7	ipsi	25.6669
B7218	mTBI	7	ipsi	18.6956
B7218	mTBI	7	ipsi	32.0044
B7218	mTBI	7	ipsi	43.94
B7218	mTBI	7	ipsi	13.2031
B7218	mTBI	7	ipsi	19.8575
B7218	mTBI	7	ipsi	15.21
B7218	mTBI	7	ipsi	21.2306
B7218	mTBI	7	ipsi	5.28125
B7218	mTBI	7	ipsi	13.8369
B7218	mTBI	7	ipsi	49.6437
B7218	mTBI	7	ipsi	14.6819
B7218	mTBI	7	ipsi	13.9425
B7218	mTBI	7	ipsi	27.1456
B7218	mTBI	7	ipsi	6.86562
B7218	mTBI	7	ipsi	6.3375
B7218	mTBI	7	ipsi	9.295
B7218	mTBI	7	ipsi	23.9769
B7218	mTBI	7	ipsi	10.4569
B7218	mTBI	7	ipsi	17.5338
B7218	mTBI	7	ipsi	29.8919
B7218	mTBI	7	ipsi	14.7875
B7218	mTBI	7	ipsi	27.5681
B7218	mTBI	7	ipsi	24.2937
B7218	mTBI	7	ipsi	21.0194
B7218	mTBI	7	ipsi	60.9456
B7218	mTBI	7	ipsi	25.9838
B7218	mTBI	7	ipsi	63.9031
B7218	mTBI	7	ipsi	11.9356
B7218	mTBI	7	ipsi	40.4544
B7218	mTBI	7	ipsi	15.4213
B7218	mTBI	7	ipsi	71.4025
B7218	mTBI	7	ipsi	13.2031
B7218	mTBI	7	ipsi	14.1538
B7218	mTBI	7	ipsi	21.2306
B7218	mTBI	7	ipsi	9.82312
B7218	mTBI	7	ipsi	37.18
B7218	mTBI	7	ipsi	40.0319
B7218	mTBI	7	ipsi	20.3856
B7218	mTBI	7	ipsi	21.6531
B7218	mTBI	7	ipsi	21.8644
B7218	mTBI	7	ipsi	51.4394
B7218	mTBI	7	ipsi	16.055
B7218	mTBI	7	ipsi	9.7175
B7218	mTBI	7	ipsi	11.1962
B7218	mTBI	7	ipsi	119.567
B7218	mTBI	7	ipsi	10.985
B7218	mTBI	7	ipsi	18.9069
B7218	mTBI	7	ipsi	27.6737
B7218	mTBI	7	ipsi	17.5338
B7218	mTBI	7	ipsi	46.8975
B7218	mTBI	7	ipsi	105.731
B7218	mTBI	7	ipsi	9.295
B7218	mTBI	7	ipsi	4.85875
B7218	mTBI	7	ipsi	14.2594
B7218	mTBI	7	ipsi	27.6737
B7218	mTBI	7	ipsi	70.3462
B7218	mTBI	7	ipsi	7.28812
B7218	mTBI	7	ipsi	37.2856
B7218	mTBI	7	ipsi	12.3581
B7218	mTBI	7	ipsi	9.7175
B7218	mTBI	7	ipsi	14.2594
B7218	mTBI	7	contra	4.85875
B7218	mTBI	7	contra	9.82312
B7218	mTBI	7	contra	43.6231
B7218	mTBI	8	ipsi	20.3856
B7218	mTBI	8	ipsi	16.4775
B7218	mTBI	8	ipsi	42.25
B7218	mTBI	8	ipsi	13.52
B7218	mTBI	8	ipsi	39.2925
B7218	mTBI	8	ipsi	11.9356
B7218	mTBI	8	ipsi	18.3788
B7218	mTBI	8	ipsi	47.4256
B7218	mTBI	8	ipsi	25.9838
B7218	mTBI	8	ipsi	23.0263
B7218	mTBI	8	ipsi	22.2869
B7218	mTBI	8	ipsi	24.1881
B7218	mTBI	8	ipsi	10.6681
B7218	mTBI	8	ipsi	22.1812
B7218	mTBI	8	ipsi	26.9344
B7218	mTBI	8	ipsi	130.13
B7218	mTBI	8	ipsi	13.4144
B7218	mTBI	8	ipsi	15.21
B7218	mTBI	8	ipsi	81.7537
B7218	mTBI	8	ipsi	28.6244
B7218	mTBI	8	ipsi	32.3212
B7218	mTBI	8	ipsi	68.1281
B7218	mTBI	8	ipsi	14.2594
B7218	mTBI	8	ipsi	16.1606
B7218	mTBI	8	ipsi	2.1125
B7218	mTBI	8	ipsi	32.7437
B7218	mTBI	8	ipsi	35.9125
B7218	mTBI	8	ipsi	32.7437
B7218	mTBI	8	ipsi	52.39
B7218	mTBI	8	ipsi	31.5819
B7218	mTBI	8	ipsi	7.28812
B7218	mTBI	8	ipsi	43.5175
B7218	mTBI	8	ipsi	21.7587
B7218	mTBI	8	ipsi	62.4244
B7218	mTBI	8	ipsi	149.143
B7218	mTBI	8	ipsi	6.44313
B7218	mTBI	8	ipsi	1.69
B7218	mTBI	8	ipsi	38.2362
B7218	mTBI	8	ipsi	35.7013
B7218	mTBI	8	ipsi	83.0212
B7218	mTBI	8	ipsi	20.3856
B7218	mTBI	8	ipsi	19.2237
B7218	mTBI	8	ipsi	19.3294
B7218	mTBI	8	ipsi	48.165
B7218	mTBI	8	ipsi	28.8356
B7218	mTBI	8	ipsi	35.8069
B7218	mTBI	8	ipsi	33.2719
B7218	mTBI	8	ipsi	11.0906
B7218	mTBI	8	ipsi	17.4281
B7218	mTBI	8	ipsi	53.5519
B7218	mTBI	8	ipsi	11.4075
B7218	mTBI	8	ipsi	8.55562
B7218	mTBI	8	ipsi	48.9044
B7218	mTBI	8	ipsi	27.7794
B7218	mTBI	8	ipsi	60.6287
B7218	mTBI	8	ipsi	43.94
B7218	mTBI	8	ipsi	51.2281
B7218	mTBI	8	ipsi	10.2456
B7218	mTBI	8	ipsi	4.01375
B7218	mTBI	8	ipsi	11.83
B7218	mTBI	8	ipsi	14.0481
B7218	mTBI	8	ipsi	61.2625
B7218	mTBI	8	ipsi	47.7425
B7218	mTBI	8	ipsi	13.9425
B7218	mTBI	8	ipsi	21.0194
B7218	mTBI	8	ipsi	5.59812
B7218	mTBI	8	ipsi	5.38687
B7218	mTBI	8	ipsi	18.6956
B7218	mTBI	8	ipsi	58.305
B7218	mTBI	8	ipsi	32.0044
B7218	mTBI	8	ipsi	49.4325
B7218	mTBI	8	ipsi	60.84
B7218	mTBI	8	ipsi	82.7044
B7218	mTBI	8	ipsi	32.5325
B7218	mTBI	8	ipsi	37.2856
B7218	mTBI	8	ipsi	88.3025
B7218	mTBI	8	ipsi	63.6919
B7218	mTBI	8	ipsi	31.5819
B7218	mTBI	8	ipsi	19.0125
B7218	mTBI	8	ipsi	39.9263
B7218	mTBI	8	ipsi	27.5681
B7218	mTBI	8	ipsi	28.4131
B7218	mTBI	8	ipsi	30.3144
B7218	mTBI	8	ipsi	19.1181
B7218	mTBI	8	ipsi	119.039
B7218	mTBI	8	ipsi	28.3075
B7218	mTBI	8	ipsi	20.28
B7218	mTBI	8	ipsi	68.8675
B7218	mTBI	8	ipsi	9.50625
B7218	mTBI	8	ipsi	201.11
B7218	mTBI	8	ipsi	72.5644
B7218	mTBI	8	ipsi	40.7713
B7218	mTBI	8	ipsi	21.125
B7218	mTBI	8	ipsi	17.0056
B7218	mTBI	8	ipsi	9.08375
B7218	mTBI	8	ipsi	3.48563
B7218	mTBI	8	ipsi	3.90813
B7218	mTBI	8	ipsi	37.3912
B7218	mTBI	8	ipsi	10.4569
B7218	mTBI	8	ipsi	13.7312
B7218	mTBI	8	ipsi	22.1812
B7218	mTBI	8	ipsi	36.2294
B7218	mTBI	8	ipsi	89.0419
B7218	mTBI	8	ipsi	59.15
B7218	mTBI	8	ipsi	73.0925
B7218	mTBI	8	ipsi	33.3775
B7218	mTBI	8	ipsi	21.7587
B7218	mTBI	8	ipsi	6.02062
B7218	mTBI	8	ipsi	5.07
B7218	mTBI	8	ipsi	35.3844
B7218	mTBI	8	ipsi	26.4062
B7218	mTBI	8	ipsi	33.6944
B7218	mTBI	8	ipsi	42.3556
B7218	mTBI	8	ipsi	94.3231
B7218	mTBI	8	ipsi	45.5244
B7218	mTBI	8	ipsi	98.02
B7218	mTBI	8	contra	5.915
B7218	mTBI	8	contra	12.7806
B7218	mTBI	8	contra	13.0975
B7218	mTBI	8	contra	20.7025
B7526	mTBI	3	ipsi	37.18
B7526	mTBI	3	ipsi	9.82312
B7526	mTBI	3	ipsi	24.7162
B7526	mTBI	3	ipsi	23.5544
B7526	mTBI	3	ipsi	14.1538
B7526	mTBI	3	ipsi	2.64062
B7526	mTBI	3	ipsi	4.75312
B7526	mTBI	3	ipsi	4.33063
B7526	mTBI	3	ipsi	11.0906
B7526	mTBI	3	ipsi	17.9563
B7526	mTBI	3	ipsi	11.0906
B7526	mTBI	3	ipsi	1.90125
B7526	mTBI	3	ipsi	12.0412
B7526	mTBI	3	ipsi	5.915
B7526	mTBI	3	ipsi	11.1962
B7526	mTBI	3	ipsi	17.1112
B7526	mTBI	3	ipsi	6.54875
B7526	mTBI	3	ipsi	6.44313
B7526	mTBI	3	ipsi	24.8219
B7526	mTBI	3	ipsi	15.6325
B7526	mTBI	3	ipsi	9.18938
B7526	mTBI	3	ipsi	19.0125
B7526	mTBI	3	ipsi	9.82312
B7526	mTBI	3	ipsi	1.2675
B7526	mTBI	3	ipsi	2.42937
B7526	mTBI	3	ipsi	7.71063
B7526	mTBI	3	ipsi	29.6806
B7526	mTBI	3	ipsi	24.7162
B7526	mTBI	3	ipsi	32.955
B7526	mTBI	3	contra	78.6906
B7526	mTBI	3	contra	32.0044
B7526	mTBI	4	ipsi	5.38687
B7526	mTBI	4	ipsi	13.9425
B7526	mTBI	4	ipsi	22.9206
B7526	mTBI	4	ipsi	31.265
B7526	mTBI	4	ipsi	29.9975
B7526	mTBI	4	ipsi	64.0088
B7526	mTBI	4	ipsi	57.1431
B7526	mTBI	4	ipsi	9.82312
B7526	mTBI	4	ipsi	11.1962
B7526	mTBI	4	ipsi	26.3006
[truncated: 310 more rows]

## Sheet: Fig 1k
Animal ID	Group	Timepoint	Section	Ipsi	Contra
A2757	mTBI	7 dpi	3	86	96
A2757	mTBI	7 dpi	4	64	91
A2757	mTBI	7 dpi	5	71	88
A2757	mTBI	7 dpi	6	68	63
A2765	mTBI	7 dpi	1	278	340
A2765	mTBI	7 dpi	2	275	330
A2765	mTBI	7 dpi	3	292	289
A2765	mTBI	7 dpi	4	257	281
A2762	mTBI	7 dpi	2	203	250
A2762	mTBI	7 dpi	3	198	235
A2762	mTBI	7 dpi	4	188	172
A2762	mTBI	7 dpi	5	169	158
B7197	mTBI	7 dpi	2	78	133
B7197	mTBI	7 dpi	3	69	122
B7197	mTBI	7 dpi	4	58	97
B7197	mTBI	7 dpi	5	48	89
B7217	mTBI	7 dpi	3	144	269
B7217	mTBI	7 dpi	4	157	253
B7217	mTBI	7 dpi	6	154	201
B7217	mTBI	7 dpi	7	107	215
B7218	mTBI	7 dpi	4	266	301
B7218	mTBI	7 dpi	5	130	196
B7218	mTBI	7 dpi	7	190	230
B7218	mTBI	7 dpi	8	185	244
B7526	mTBI	7 dpi	3	115	91
B7526	mTBI	7 dpi	4	76	88
B7526	mTBI	7 dpi	5	90	128
B7526	mTBI	7 dpi	6	81	112
B2716	Sham	7 dpi	2	103	107
B2716	Sham	7 dpi	3	115	103
B2716	Sham	7 dpi	6	116	132
B2716	Sham	7 dpi	8	110	100
B3352	Sham	7 dpi	6	291	335
B3352	Sham	7 dpi	8	257	315
A3353	Sham	7 dpi	14	324	354
A3353	Sham	7 dpi	20	339	343
A3353	Sham	7 dpi	26	352	362
A3348	Sham	7 dpi	8	205	178
A3348	Sham	7 dpi	14	150	199
A3348	Sham	7 dpi	20	216	182
A3349	Sham	7 dpi	8	216	173
A3349	Sham	7 dpi	14	193	181
A3349	Sham	7 dpi	20	216	168
A7092	mTBI	14 dpi	6	140	167
A7092	mTBI	14 dpi	7	129	158
A7092	mTBI	14 dpi	8	120	150
A7092	mTBI	14 dpi	9	109	130
A7094	mTBI	14 dpi	4	116	204
A7094	mTBI	14 dpi	5	143	197
A7094	mTBI	14 dpi	6	174	219
A7094	mTBI	14 dpi	7	150	192
A7095	mTBI	14 dpi	3	152	202
A7095	mTBI	14 dpi	4	141	202
A7095	mTBI	14 dpi	5	137	197
A7095	mTBI	14 dpi	6	113	211
B1154	mTBI	14 dpi	2	139	194
B1154	mTBI	14 dpi	3	172	196
B1154	mTBI	14 dpi	4	145	185
B1154	mTBI	14 dpi	5	183	201
B1333	mTBI	14 dpi	3	160	198
B1333	mTBI	14 dpi	4	126	164
B1333	mTBI	14 dpi	5	150	146
B1333	mTBI	14 dpi	6	124	153
B1563	mTBI	14 dpi	3	172	278
B1563	mTBI	14 dpi	4	150	189
B1563	mTBI	14 dpi	5	116	173
B1563	mTBI	14 dpi	6	145	303

## Sheet: Fig 2b
Animal	Section	Count (Atf3+ YFP+)	Count (YFP+)	% ATF3+	Avg % ATF3+
A7851	3	14	143	9.79021
A7851	4	8	130	6.15385
A7851	5	15	124	12.0968
A7851	6	9	139	6.47482	8.62891
A7848	4	7	59	11.8644
A7848	5	5	77	6.49351
A7848	6	5	132	3.78788
A7848	7	6	85	7.05882	7.30115
A7093	4	24	199	12.0603
A7093	5	27	202	13.3663
A7093	6	19	145	13.1034
A7093	8	16	168	9.52381	12.0135

## Sheet: Fig 3a
Mouse	Timepoint	Sex	Section	Layer	GFP+ count
A5913	5 dpi	M	3	2	10
A5913	5 dpi	M	3	5	42		two rows for layer 5 were summed
A5913	5 dpi	M	3	5	2
A5913	5 dpi	M	3	6	3
A5913	5 dpi	M	3	2	12
A5913	5 dpi	M	3	5	18
A5913	5 dpi	M	3	5	8
A5913	5 dpi	M	3	6	2
A5913	5 dpi	M	2	2	8
A5913	5 dpi	M	2	5	17
A5913	5 dpi	M	2	5	12
A5913	5 dpi	M	2	6	6
A4336	21 dpi	F	4	2	6
A4336	21 dpi	F	4	5	15
A4336	21 dpi	F	4	5	6
A4336	21 dpi	F	4	6	0
A4336	21 dpi	F	5	2	9
A4336	21 dpi	F	5	5	6
A4336	21 dpi	F	5	5	0
A4336	21 dpi	F	5	6	0
A4336	21 dpi	F	6	2	5
A4336	21 dpi	F	6	5	7
A4336	21 dpi	F	6	5	0
A4336	21 dpi	F	6	6	0
A4797	14 dpi	M	6	2	7
A4797	14 dpi	M	6	5	2
A4797	14 dpi	M	6	5	0
A4797	14 dpi	M	6	6	0
A4797	14 dpi	M	7	2	15
A4797	14 dpi	M	7	5	7
A4797	14 dpi	M	7	5	0
A4797	14 dpi	M	7	6	3
A4797	14 dpi	M	8	2	19
A4797	14 dpi	M	8	5	5
A4797	14 dpi	M	8	5	2
A4797	14 dpi	M	8	6	1
A4798	21 dpi	M	4	2	12
A4798	21 dpi	M	4	5	4
A4798	21 dpi	M	4	5	1
A4798	21 dpi	M	4	6	0
A4798	21 dpi	M	5	2	18
A4798	21 dpi	M	5	5	9
A4798	21 dpi	M	5	5	0
A4798	21 dpi	M	5	6	4
A4798	21 dpi	M	6	2	7
A4798	21 dpi	M	6	5	6
A4798	21 dpi	M	6	5	2
A4798	21 dpi	M	6	6	1
A4802	21 dpi	F	3	2	14
A4802	21 dpi	F	3	5	3
A4802	21 dpi	F	3	5	0
A4802	21 dpi	F	3	6	0
A4802	21 dpi	F	4	2	41
A4802	21 dpi	F	4	5	5
A4802	21 dpi	F	4	5	0
A4802	21 dpi	F	4	6	1
A4802	21 dpi	F	5	2	35
A4802	21 dpi	F	5	5	9
A4802	21 dpi	F	5	5	0
A4802	21 dpi	F	5	6	2
A4991	3 dpi	M	4	2	0
A4991	3 dpi	M	4	5	1
A4991	3 dpi	M	4	5	1
A4991	3 dpi	M	4	6	1
A4991	3 dpi	M	5	2	3
A4991	3 dpi	M	5	5	5
A4991	3 dpi	M	5	5	2
A4991	3 dpi	M	5	6	0
A4991	3 dpi	M	6	2	5
A4991	3 dpi	M	6	5	7
A4991	3 dpi	M	6	5	1
A4991	3 dpi	M	6	6	0
A4995	5 dpi	F	2	2	7
A4995	5 dpi	F	2	5	43
A4995	5 dpi	F	2	5	6
A4995	5 dpi	F	2	6	2
A4995	5 dpi	F	3	2	8
A4995	5 dpi	F	3	5	31
A4995	5 dpi	F	3	5	4
A4995	5 dpi	F	3	6	1
A4995	5 dpi	F	4	2	3
A4995	5 dpi	F	4	5	20
A4995	5 dpi	F	4	5	2
A4995	5 dpi	F	4	6	0
A5311	21 dpi	M	3	2	35
A5311	21 dpi	M	3	5	2
A5311	21 dpi	M	3	5	2
A5311	21 dpi	M	3	6	2
A5311	21 dpi	M	4	2	70
A5311	21 dpi	M	4	5	19
A5311	21 dpi	M	4	5	1
A5311	21 dpi	M	4	6	3
A5311	21 dpi	M	5	2	53
A5311	21 dpi	M	5	5	19
A5311	21 dpi	M	5	5	0
A5311	21 dpi	M	5	6	4
A5466	42 dpi	F	3	2	10
A5466	42 dpi	F	3	5	4
A5466	42 dpi	F	3	5	0
A5466	42 dpi	F	3	6	2
A5466	42 dpi	F	4	2	15
A5466	42 dpi	F	4	5	1
A5466	42 dpi	F	4	5	0
A5466	42 dpi	F	4	6	5
A5466	42 dpi	F	5	2	17
A5466	42 dpi	F	5	5	4
A5466	42 dpi	F	5	5	1
A5466	42 dpi	F	5	6	0
A5467	42 dpi	F	4	2	8
A5467	42 dpi	F	4	5	0
A5467	42 dpi	F	4	5	1
A5467	42 dpi	F	4	6	6
A5467	42 dpi	F	5	2	17
A5467	42 dpi	F	5	5	4
A5467	42 dpi	F	5	5	0
A5467	42 dpi	F	5	6	9
A5467	42 dpi	F	6	2	9
A5467	42 dpi	F	6	5	4
A5467	42 dpi	F	6	5	0
A5467	42 dpi	F	6	6	1
A5532	21 dpi	M	3	2	20
A5532	21 dpi	M	3	5	9
A5532	21 dpi	M	3	5	1
A5532	21 dpi	M	3	6	0
A5532	21 dpi	M	4	2	49
A5532	21 dpi	M	4	5	13
A5532	21 dpi	M	4	5	0
A5532	21 dpi	M	4	6	2
A5532	21 dpi	M	5	2	28
A5532	21 dpi	M	5	5	1
A5532	21 dpi	M	5	5	0
A5532	21 dpi	M	5	6	0
A5553	5 dpi	F	2	2	11
A5553	5 dpi	F	2	5	28
A5553	5 dpi	F	2	5	3
A5553	5 dpi	F	2	6	4
A5553	5 dpi	F	3	2	1
A5553	5 dpi	F	3	5	46
A5553	5 dpi	F	3	5	6
A5553	5 dpi	F	3	6	1
A5553	5 dpi	F	4	2	7
A5553	5 dpi	F	4	5	53
A5553	5 dpi	F	4	5	8
A5553	5 dpi	F	4	6	0
A5554	21 dpi	F	-	2	4
A5554	21 dpi	F	4	5	2
A5554	21 dpi	F	4	5	0
A5554	21 dpi	F	4	6	2
A5554	21 dpi	F	5	2	8
A5554	21 dpi	F	5	5	9
A5554	21 dpi	F	5	5	0
A5554	21 dpi	F	5	6	2
A5554	21 dpi	F	6	2	15
A5554	21 dpi	F	6	5	14
A5554	21 dpi	F	6	5	3
A5554	21 dpi	F	6	6	4
A5605	7 dpi	F	3	2	15
A5605	7 dpi	F	3	5	33
A5605	7 dpi	F	3	5	9
A5605	7 dpi	F	3	6	1
A5605	7 dpi	F	4	2	21
A5605	7 dpi	F	4	5	56
A5605	7 dpi	F	4	5	11
A5605	7 dpi	F	4	6	1
A5605	7 dpi	F	5	2	15
A5605	7 dpi	F	5	5	30
A5605	7 dpi	F	5	5	6
A5605	7 dpi	F	5	6	3
A6707	7 dpi	M	3	2	4
A6707	7 dpi	M	3	5	45
A6707	7 dpi	M	3	5	12
A6707	7 dpi	M	3	6	8
A6707	7 dpi	M	4	2	15
A6707	7 dpi	M	4	5	85
A6707	7 dpi	M	4	5	19
A6707	7 dpi	M	4	6	12
A6707	7 dpi	M	6	2	9
A6707	7 dpi	M	6	5	16
A6707	7 dpi	M	6	5	11
A6707	7 dpi	M	6	6	16
A5636	7 dpi	M	3	2	5
A5636	7 dpi	M	3	5	32
A5636	7 dpi	M	3	5	4
A5636	7 dpi	M	3	6	4
A5636	7 dpi	M	5	2	3
A5636	7 dpi	M	5	5	46
A5636	7 dpi	M	5	5	5
A5636	7 dpi	M	5	6	1
A5636	7 dpi	M	6	2	13
A5636	7 dpi	M	6	5	41
A5636	7 dpi	M	6	5	13
A5636	7 dpi	M	6	6	0
A5693	3 dpi	F	5	2	4
A5693	3 dpi	F	5	5	12
A5693	3 dpi	F	5	5	3
A5693	3 dpi	F	5	6	8
A5693	3 dpi	F	6	2	11
A5693	3 dpi	F	6	5	14
A5693	3 dpi	F	6	5	3
A5693	3 dpi	F	6	6	6
A5693	3 dpi	F	7	2	4
A5693	3 dpi	F	7	5	6
A5693	3 dpi	F	7	5	18
A5693	3 dpi	F	7	6	2
A5694	3 dpi	F	3	2	2
A5694	3 dpi	F	3	5	5
A5694	3 dpi	F	3	5	1
A5694	3 dpi	F	3	6	2
A5694	3 dpi	F	4	2	3
A5694	3 dpi	F	4	5	10
A5694	3 dpi	F	4	5	1
A5694	3 dpi	F	4	6	0
A5694	3 dpi	F	5	2	1
A5694	3 dpi	F	5	5	0
A5694	3 dpi	F	5	5	3
A5694	3 dpi	F	5	6	1
A5696	5 dpi	M	5	2	1
A5696	5 dpi	M	5	5	27
A5696	5 dpi	M	5	5	2
A5696	5 dpi	M	5	6	3
A5696	5 dpi	M	6	2	7
A5696	5 dpi	M	6	5	33
A5696	5 dpi	M	6	5	5
A5696	5 dpi	M	6	6	1
A5696	5 dpi	M	7	2	2
A5696	5 dpi	M	7	5	9
A5696	5 dpi	M	7	5	1
A5696	5 dpi	M	7	6	2
A5912	5 dpi	M	4	2	4
A5912	5 dpi	M	4	5	19
A5912	5 dpi	M	4	5	0
A5912	5 dpi	M	4	6	1
A5912	5 dpi	M	5	2	15
A5912	5 dpi	M	5	5	81
A5912	5 dpi	M	5	5	20
A5912	5 dpi	M	5	6	6
A5912	5 dpi	M	6	2	1
A5912	5 dpi	M	6	5	17
A5912	5 dpi	M	6	5	7
A5912	5 dpi	M	6	6	0
A5914	5 dpi	F	5	2	11
A5914	5 dpi	F	5	5	46
A5914	5 dpi	F	5	5	7
A5914	5 dpi	F	5	6	7
A5914	5 dpi	F	6	2	13
A5914	5 dpi	F	6	5	57
A5914	5 dpi	F	6	5	24
A5914	5 dpi	F	6	6	3
A5914	5 dpi	F	7	2	3
A5914	5 dpi	F	7	5	63
A5914	5 dpi	F	7	5	28
A5914	5 dpi	F	7	6	2
A6008	3 dpi	F	2	2	9
A6008	3 dpi	F	2	5	4
A6008	3 dpi	F	2	5	0
A6008	3 dpi	F	2	6	1
A6008	3 dpi	F	3	2	4
A6008	3 dpi	F	3	5	12
A6008	3 dpi	F	3	5	5
A6008	3 dpi	F	3	6	2
A6008	3 dpi	F	4	2	5
A6008	3 dpi	F	4	5	5
A6008	3 dpi	F	4	5	0
A6008	3 dpi	F	4	6	2
A6065	3 dpi	M	5	2	3
A6065	3 dpi	M	5	5	7
A6065	3 dpi	M	5	5	1
A6065	3 dpi	M	5	6	3
A6065	3 dpi	M	6	2	5
A6065	3 dpi	M	6	5	5
A6065	3 dpi	M	6	5	2
A6065	3 dpi	M	6	6	2
A6065	3 dpi	M	7	2	6
A6065	3 dpi	M	7	5	4
A6065	3 dpi	M	7	5	3
A6065	3 dpi	M	7	6	0
A6068	3 dpi	M	4	2	3
A6068	3 dpi	M	4	5	2
A6068	3 dpi	M	4	5	2
A6068	3 dpi	M	4	6	1
A6068	3 dpi	M	5	2	1
A6068	3 dpi	M	5	5	1
A6068	3 dpi	M	5	5	0
A6068	3 dpi	M	5	6	0
A6068	3 dpi	M	6	2	9
A6068	3 dpi	M	6	5	0
A6068	3 dpi	M	6	5	1
A6068	3 dpi	M	6	6	1
A6379	42 dpi	M	8	2	19
A6379	42 dpi	M	8	5	3
A6379	42 dpi	M	8	5	0
A6379	42 dpi	M	8	6	1
A6379	42 dpi	M	9	2	31
A6379	42 dpi	M	9	5	5
A6379	42 dpi	M	9	5	2
A6379	42 dpi	M	9	6	3
A6379	42 dpi	M	10	2	13
A6379	42 dpi	M	10	5	4
A6379	42 dpi	M	10	5	9
A6379	42 dpi	M	10	6	10
A6474	42 dpi	M	4	2	13
A6474	42 dpi	M	4	5	3
A6474	42 dpi	M	4	5	0
A6474	42 dpi	M	4	6	2
A6474	42 dpi	M	5	2	12
A6474	42 dpi	M	5	5	0
A6474	42 dpi	M	5	5	0
A6474	42 dpi	M	5	6	0
A6474	42 dpi	M	6	2	11
A6474	42 dpi	M	6	5	1
A6474	42 dpi	M	6	5	0
A6474	42 dpi	M	6	6	0
A6476	42 dpi	M	2	2	3
A6476	42 dpi	M	2	5	1
A6476	42 dpi	M	2	5	1
A6476	42 dpi	M	2	6	3
A6476	42 dpi	M	3	2	7
A6476	42 dpi	M	3	5	2
A6476	42 dpi	M	3	5	1
A6476	42 dpi	M	3	6	0
A6476	42 dpi	M	4	2	7
A6476	42 dpi	M	4	5	3
A6476	42 dpi	M	4	5	0
A6476	42 dpi	M	4	6	0
A6481	42 dpi	F	6	2	9
A6481	42 dpi	F	6	5	5
A6481	42 dpi	F	6	5	1
A6481	42 dpi	F	6	6	1
A6481	42 dpi	F	7	2	9
A6481	42 dpi	F	7	5	4
A6481	42 dpi	F	7	5	1
A6481	42 dpi	F	7	6	3
A6481	42 dpi	F	8	2	6
A6481	42 dpi	F	8	5	2
A6481	42 dpi	F	8	5	1
A6481	42 dpi	F	8	6	0
A6482	70 dpi	F	2	2	9
A6482	70 dpi	F	2	5	11
A6482	70 dpi	F	2	5	2
A6482	70 dpi	F	2	6	2
A6482	70 dpi	F	4	2	15
A6482	70 dpi	F	4	5	2
A6482	70 dpi	F	4	5	4
A6482	70 dpi	F	4	6	2
A6482	70 dpi	F	5	2	13
A6482	70 dpi	F	5	5	1
A6482	70 dpi	F	5	5	0
A6482	70 dpi	F	5	6	4
A6610	14 dpi	M	2	2	19
A6610	14 dpi	M	2	5	1
A6610	14 dpi	M	2	5	0
A6610	14 dpi	M	2	6	0
A6610	14 dpi	M	3	2	17
A6610	14 dpi	M	3	5	2
A6610	14 dpi	M	3	5	0
A6610	14 dpi	M	3	6	0
A6610	14 dpi	M	4	2	19
A6610	14 dpi	M	4	5	2
A6610	14 dpi	M	4	5	0
A6610	14 dpi	M	4	6	0
A6611	70 dpi	M	2	2	21
A6611	70 dpi	M	2	5	1
A6611	70 dpi	M	2	5	1
A6611	70 dpi	M	2	6	1
A6611	70 dpi	M	3	2	15
A6611	70 dpi	M	3	5	2
A6611	70 dpi	M	3	5	2
A6611	70 dpi	M	3	6	0
A6611	70 dpi	M	4	2	18
A6611	70 dpi	M	4	5	5
A6611	70 dpi	M	4	5	3
A6611	70 dpi	M	4	6	2
A6612	70 dpi	M	3	2	17
A6612	70 dpi	M	3	5	2
A6612	70 dpi	M	3	5	0
A6612	70 dpi	M	3	6	2
A6612	70 dpi	M	4	2	36
A6612	70 dpi	M	4	5	2
A6612	70 dpi	M	4	5	0
A6612	70 dpi	M	4	6	2
A6612	70 dpi	M	5	2	33
A6612	70 dpi	M	5	5	2
A6612	70 dpi	M	5	5	1
A6612	70 dpi	M	5	6	0
A6613	70 dpi	M	4	2	10
A6613	70 dpi	M	4	5	0
A6613	70 dpi	M	4	5	0
A6613	70 dpi	M	4	6	0
A6613	70 dpi	M	5	2	13
A6613	70 dpi	M	5	5	1
A6613	70 dpi	M	5	5	0
A6613	70 dpi	M	5	6	3
A6613	70 dpi	M	6	2	3
A6613	70 dpi	M	6	5	0
A6613	70 dpi	M	6	5	0
A6613	70 dpi	M	6	6	0
A6617	70 dpi	F	6	2	13
A6617	70 dpi	F	6	5	8
A6617	70 dpi	F	6	5	3
A6617	70 dpi	F	6	6	4
A6617	70 dpi	F	7	2	11
A6617	70 dpi	F	7	5	6
A6617	70 dpi	F	7	5	3
A6617	70 dpi	F	7	6	4
A6617	70 dpi	F	8	2	21
A6617	70 dpi	F	8	5	4
A6617	70 dpi	F	8	5	2
A6617	70 dpi	F	8	6	6
A6618	70 dpi	F	3	2	15
A6618	70 dpi	F	3	5	2
A6618	70 dpi	F	3	5	3
A6618	70 dpi	F	3	6	2
A6618	70 dpi	F	4	2	24
A6618	70 dpi	F	4	5	7
A6618	70 dpi	F	4	5	2
A6618	70 dpi	F	4	6	2
A6618	70 dpi	F	5	2	12
A6618	70 dpi	F	5	5	7
A6618	70 dpi	F	5	5	1
A6618	70 dpi	F	5	6	4
A6706	14 dpi	M	3	2	3
A6706	14 dpi	M	3	5	11
A6706	14 dpi	M	3	5	3
A6706	14 dpi	M	3	6	6
A6706	14 dpi	M	4	2	3
A6706	14 dpi	M	4	5	20
A6706	14 dpi	M	4	5	2
A6706	14 dpi	M	4	6	4
A6706	14 dpi	M	5	2	9
A6706	14 dpi	M	5	5	4
A6706	14 dpi	M	5	5	0
A6706	14 dpi	M	5	6	2
A6708	7 dpi	M	3	2	3
A6708	7 dpi	M	3	5	6
A6708	7 dpi	M	3	5	1
A6708	7 dpi	M	3	6	0
A6708	7 dpi	M	4	2	4
A6708	7 dpi	M	4	5	6
A6708	7 dpi	M	4	5	0
A6708	7 dpi	M	4	6	2
A6708	7 dpi	M	5	2	1
A6708	7 dpi	M	5	5	2
A6708	7 dpi	M	5	5	0
A6708	7 dpi	M	5	6	1
A6709	14 dpi	F	4	2	7
A6709	14 dpi	F	4	5	6
A6709	14 dpi	F	4	5	2
A6709	14 dpi	F	4	6	4
A6709	14 dpi	F	5	2	2
A6709	14 dpi	F	5	5	10
A6709	14 dpi	F	5	5	1
A6709	14 dpi	F	5	6	1
A6709	14 dpi	F	6	2	5
A6709	14 dpi	F	6	5	9
A6709	14 dpi	F	6	5	0
A6709	14 dpi	F	6	6	4
A6710	14 dpi	F	3	2	3
A6710	14 dpi	F	3	5	6
A6710	14 dpi	F	3	5	3
A6710	14 dpi	F	3	6	3
A6710	14 dpi	F	4	2	23
A6710	14 dpi	F	4	5	16
A6710	14 dpi	F	4	5	1
A6710	14 dpi	F	4	6	6
A6710	14 dpi	F	5	2	18
A6710	14 dpi	F	5	5	14
A6710	14 dpi	F	5	5	0
A6710	14 dpi	F	5	6	3
A6760	7 dpi	F	2	2	6
A6760	7 dpi	F	2	5	29
A6760	7 dpi	F	2	5	4
A6760	7 dpi	F	2	6	3
A6760	7 dpi	F	3	2	2
A6760	7 dpi	F	3	5	59
A6760	7 dpi	F	3	5	16
A6760	7 dpi	F	3	6	4
A6760	7 dpi	F	4	2	7
A6760	7 dpi	F	4	5	30
A6760	7 dpi	F	4	5	15
A6760	7 dpi	F	4	6	2
A6857	7 dpi	F	3	2	2
A6857	7 dpi	F	3	5	41
A6857	7 dpi	F	3	5	12
A6857	7 dpi	F	3	6	5
A6857	7 dpi	F	4	2	4
A6857	7 dpi	F	4	5	67
A6857	7 dpi	F	4	5	16
A6857	7 dpi	F	4	6	2
A6857	7 dpi	F	5	2	2
A6857	7 dpi	F	5	5	33
A6857	7 dpi	F	5	5	7
A6857	7 dpi	F	5	6	3
A6705	14 dpi	M	5	2	4
A6705	14 dpi	M	5	5	22
A6705	14 dpi	M	5	5	6
A6705	14 dpi	M	5	6	6
A6705	14 dpi	M	6	2	9
A6705	14 dpi	M	6	5	15
A6705	14 dpi	M	6	5	10
A6705	14 dpi	M	6	6	13
A6705	14 dpi	M	8	2	19
A6705	14 dpi	M	8	5	7
A6705	14 dpi	M	8	5	2
A6705	14 dpi	M	8	6	2
A7527	10 dpi	M	4	2	6
A7527	10 dpi	M	4	5	40
A7527	10 dpi	M	4	5	11
A7527	10 dpi	M	4	6	3
A7527	10 dpi	M	5	2	7
A7527	10 dpi	M	5	5	14
A7527	10 dpi	M	5	5	7
A7527	10 dpi	M	5	6	1
A7527	10 dpi	M	6	2	6
A7527	10 dpi	M	6	5	54
A7527	10 dpi	M	6	5	21
A7527	10 dpi	M	6	6	11
A7528	10 dpi	M	4	2	8
A7528	10 dpi	M	4	5	57
A7528	10 dpi	M	4	5	12
A7528	10 dpi	M	4	6	6
A7528	10 dpi	M	5	2	12
A7528	10 dpi	M	5	5	46
A7528	10 dpi	M	5	5	27
A7528	10 dpi	M	5	6	7
A7528	10 dpi	M	6	2	24
A7528	10 dpi	M	6	5	18
A7528	10 dpi	M	6	5	8
A7528	10 dpi	M	6	6	8
A7531	10 dpi	M	3	2	2
A7531	10 dpi	M	3	5	36
A7531	10 dpi	M	3	5	14
A7531	10 dpi	M	3	6	5
A7531	10 dpi	M	4	2	11
A7531	10 dpi	M	4	5	35
A7531	10 dpi	M	4	5	18
A7531	10 dpi	M	4	6	5
A7531	10 dpi	M	5	2	12
A7531	10 dpi	M	5	5	33
A7531	10 dpi	M	5	5	18
A7531	10 dpi	M	5	6	6
A7532	10 dpi	F	3	2	3
A7532	10 dpi	F	3	5	23
A7532	10 dpi	F	3	5	13
A7532	10 dpi	F	3	6	6
A7532	10 dpi	F	4	2	12
A7532	10 dpi	F	4	5	81
A7532	10 dpi	F	4	5	23
A7532	10 dpi	F	4	6	3
A7532	10 dpi	F	5	2	24
A7532	10 dpi	F	5	5	85
A7532	10 dpi	F	5	5	21
A7532	10 dpi	F	5	6	3
A7533	10 dpi	F	4	2	4
A7533	10 dpi	F	4	5	26
A7533	10 dpi	F	4	5	1
A7533	10 dpi	F	4	6	8
A7533	10 dpi	F	5	2	15
A7533	10 dpi	F	5	5	26
A7533	10 dpi	F	5	5	4
A7533	10 dpi	F	5	6	8
A7533	10 dpi	F	6	2	11
A7533	10 dpi	F	6	5	23
A7533	10 dpi	F	6	5	3
A7533	10 dpi	F	6	6	1
A7536	10 dpi	F	3	2	2
A7536	10 dpi	F	3	5	26
A7536	10 dpi	F	3	5	4
A7536	10 dpi	F	3	6	3
A7536	10 dpi	F	4	2	0
A7536	10 dpi	F	4	5	27
A7536	10 dpi	F	4	5	6
A7536	10 dpi	F	4	6	3
A7536	10 dpi	F	5	2	6
A7536	10 dpi	F	5	5	8
A7536	10 dpi	F	5	5	3
A7536	10 dpi	F	5	6	2

## Sheet: Fig 4b
	GFP+, Ipsilateral														GFP-, Ipsilateral									GFP-, Contralateral
Frequency	Cell 1	Cell 2	Cell 3	Cell 4	Cell 5	Cell 6	Cell 7	Cell 8	Cell 9	Cell 10	Cell 11	Cell 12	Cell 13	Cell 14	Cell 1	Cell 2	Cell 3	Cell 4	Cell 5	Cell 6	Cell 7	Cell 8	Cell 9	Cell 1	Cell 2	Cell 3	Cell 5	Cell 7	Cell 8	Cell 9	Cell 10	Cell 11
0
25						1
50						2																	1			5
75						2									1		2						7		4	9	4		6		3
100	1					3									6		6	3			1	9	13	2	8	12	8	3	10		9
125						4									11		9	7			4	13	18	3	10	14	10	8	12		12
150						4									14		11	10			5	15	21	8	13	17	12	10	15		16
175	1		2			3									16		13	11			6	18	24	10	15	19	14	16	16		19
200	1		1		1	4		1		1			1		19		16	11			5	21	27	10	16	20	15	17	18		22
225	1		1		1	3	1	1		1			1	1	20		17	12			5	23	29	10	18	22	17	18	19		24
250	1		1		1	3	1	1		1		1	1	1	22		18	14			5	25	32	12	20	23	18	20	21		26
275	1		1		1	3	1	1		1		1	1	1	24	1	20	14		1	3	27	33	13	22	24	19	22	22	1	28
300	1		1		2	3	1	2		2	1	2	1	1	25	2	21	16			3	29	35	14	23	25	21	23	23	5	30
325	1		1	1	1	3	1	2		2	1	3	1	1	26	5	22	17	1	1	3	30	37	15	23	27	22	24	24	9	32	3
350	1		2	1	1	3	1	2		2	1	3	1	1	28	25	23	19	11	2	2	32	37	16	25	28	23	25	25	12	34	6
375	1		2	1	2	3	1	2	1	3	1	3	1	1	29	52	24	21	23	3	3	33	39	17	27	28	24	26	26	14	35	6
400	1	1	2	1	2	3	1	2	1	3	1	4	3	1	30	68	25	22	25		2	34	42	19	28	28	25	27	26	16	36	11

## Sheet: Fig 4c
	GFP+, Ipsilateral	GFP-, Ipsilateral	GFP-, Contralateral
Cell 1	100	75	100
Cell 2	400	275	75
Cell 3	175	75	50
Cell 4	325		75
Cell 5	200	100	100
Cell 6	25		75
Cell 7	225	325	275
Cell 8	200	275	75
Cell 9	375	100	325
Cell 10	200	100
Cell 11	300	50
Cell 12	250
Cell 13	200
Cell 14	225

## Sheet: Fig 4d
	GFP+, Ipsilateral	GFP-, Ipsilateral	GFP-, Contralateral
Cell 1	1	30	19
Cell 2	1	68	28
Cell 3	2	25	28
Cell 4	1		25
Cell 5	2	22	27
Cell 6	4		26
Cell 7	1	25	16
Cell 8	2	3	36
Cell 9	1	6	11
Cell 10	3	34
Cell 11	1	42
Cell 12	4
Cell 13	3
Cell 14	1

[truncated: 41 more sheets: Fig 4e, Fig 4f, Fig 4j, Fig 4k, Fig 4l, Fig 4m, Fig 4n, Fig 5b, Fig 5d, Fig 5f, Fig 5g, Supp Fig 5a, Supp Fig 5e, Supp Fig 5g, Supp Fig 5i, Supp Fig 6b, Supp Fig 6c, Supp Fig 7e, Supp Fig 7f, Supp Fig 7g …]
